# Supplementary material for: Sn(SO4)2·2H2O from synchrotron powder data
Source: IUCrdata. 2024 Dec 10;9(Pt 12):x241179. doi: 10.1107/S2414314624011799 (PMC11701753; doi:10.1107/S2414314624011799)
Supplement: Supplementary file 1 [file x-09-x241179-sup1.cif]

##############################################################################
#                                                                            #
# This CIF contains the data for a data article accepted for                 #
# publication in IUCrData. It conforms to the requirements of                #
# Notes for Authors for IUCrData, and has been                               #
# peer reviewed under the auspices of IUCrData.                              #
#                                                                            #
# Full details of the Crystallographic Information File format               #
# are given in the paper "The Crystallographic Information File (CIF):       #
# a New Standard Archive File for Crystallography" by S. R. Hall, F. H.      #
# Allen and I. D. Brown [Acta Cryst. (1991), A47, 655-685].                  #
#                                                                            #
# The current version of the core CIF dictionary is obtainable from          #
# ftp://ftp.iucr.org/pub/cif_core.dic.                                       #
#                                                                            #
# Software is freely available for graphical display of the structure(s)     #
# in this CIF. For information consult the CIF software page                 #
# http://www.iucr.org/resources/cif/software.                                #
#                                                                            #
# This file may be used for bona fide research purposes within the           #
# scientific community so long as proper attribution is given to the data    # 
# article from which it was obtained.                                        #
#                                                                            #
##############################################################################
data_global

_publ_section_exptl_refinement
;
Crystal data, data collection and structure refinement details are summarized in
Table 3. Synchrotron X-ray data of an Sn(SO~4~)~2~\\cdot2H~2~O powder sample
was collected in a 0.5 mm capillary at BM01B at the Swiss--Norwegian
beamlines (SNBL), the European Synchrotron Radiation Facility (ESRF),
Grenoble, France, with a wavelength of 1.00098 \%A using a high-resolution
detector. The data revealed the Sn(SO~4~)~2~\\cdot2H~2~O sample to be of high
purity, with two minor impurity reflections visible at about 1 and 2.05
\%A^-1^ (Fig. 3). The indexed cell given by Ahmed <i>et al.</i> (1998)
was
used as a starting point for the structure solution. For the final refinement,
the <i>a</i> and <i>c</i> axes were interchanged relative to the setting used
by Ahmed <i>et al.</i> (1998). Le Bail refinements with the reported
lattice
parameters yielded a good fit, and space group <i>P</i>2~1~/<i>c</i> as the
space group. Charge flipping using <i>SUPERFLIP</i> (Palatinus & Chapuis,
2007) implemented in <i>JANA2006</i> (Pet\<r\'i\<cek <i>et al.</i>,
2014) quickly
gave a good model for the atomic positions for the heavier elements. Without
the constraint for the S---O bond length, unrealistically large variations were
obtained. The ideal bond length for the S---O bond in a sulfate group is
\\sim1.49 \%A (Louisnathan <i>et al.</i>, 1977). The crystal structure
was
refined with distance restraints on the S---O bond length by selecting the
target distance to 1.49 \%A, a value of 0.002 \%A for allowed deviations, and
a moderate penalty factor.

Based on a previous report regarding composition and charge neutrality (Ahmed
<i>et al.</i>, 1998), we added hydrogen atoms to the structure. They
were
placed to have an O---H bond length of \\sim0.95 \%A and with an angle of
\\sim105\% between the H atoms. The H atoms were further directed towards O2
and O3 as the lengths to these oxygen atoms indicate hydrogen bonding (Table
2). Displacement parameters were not refined for hydrogen atoms. Rietveld
refinement of the final structural model is shown in Fig. 3. The refinement
included lattice parameters, pseudo-Voigt peak shape, background, zero error,
axial divergence correction, axial strain broadening tensors, atomic
parameters, and thermal displacement parameters of non-H atoms.
;

_publ_section_exptl_prep
;
The current sample of Sn(SO~4~)~2~\\cdot2H~2~O (<i>B</i>) was obtained
according to Ahmed <i>et al.</i> (1998), by reacting Sn powder (Fluka;
99.9%)
in 85%~wt~ H~2~SO~4~ at 368 K in reflux while oxygen gas was passed through
the reaction mixture. The obtained product was isolated after ten days by
decanting, followed by washing and drying before storage in a vacuum
desiccator.
;

_publ_manuscript_text
;
Tin sulfates and derivated compounds display an interesting structural
chemistry.
A number of tin sulfates, including an oxide sulfate, were reported by Ahmed
<i>et al.</i> (1998) based on synthesis in 50--95%~wt~ H~2~SO~4~ at and
above
room temperature. In addition to the earlier reported and reasonably
characterized compounds of Sn^II^SO~4~ (Rentzeperis, 1962),
Sn^II^~2~OSO~4~
(Lundren <i>et al.</i>, 1982), Sn^II^~3~O(OH)~2~SO~4~ (Grimvall,
1975; Davies
<i>et al.</i>, 1975), Sn^II^~6~O~4~(SO~4~)(OH)~2~ (Locock <i>et
al.</i>, 2006)
and Sn~7~(OH)~12~(SO~4~)~2~ (Sn^II^~6~Sn^IV^(OH)~12~(SO~4~)~2~; Grimvall,
1982), the high-temperature reactions in concentrated sulfuric acid
revealed
the existence of two polymorphs of Sn(SO~4~)~2~\\cdot2H~2~O (<i>A</i> and
<i>B</i>), the tetrahydrate Sn(SO~4~)~2~\\cdot4H~2~O, the mixed-valent
Sn^II^/Sn^IV^ oxide sulfate Sn~6~O(SO~4~)~9~ and two polymorphs of anhydrous
Sn(SO~4~)~2~, of which one is obtained on heating to around 773 K (Ahmed <i>et
al.</i>, 1998). Since all the Sn^IV^-containing compounds are highly
hygroscopic, handling and characterization require inert conditions. Loss of
crystallinity was rapidly observed for samples subjected to air at ambient
conditions. More recently, Sn^IV^(SO~4~)~2~ and mixed-valent
Sn^II^Sn^IV^(SO~4~)~3~ were reported (H\"ammer <i>et al.</i>, 2021).
The
former adopts a crystal structure with [SnO~6~] octahedra corner-connected
through sulfate tetrahedra in all directions, while the latter adopts a
layered structure.

We report here on the crystal structure of one of the above mentioned
compounds, Sn(SO~4~)~2~\\cdot2H~2~O (<i>B</i>), for which Ahmed <i>et al.</i>
(1998) suggested a monoclinic structure with <i>a</i> = 9.705 (1) \%A,
<i>b</i> = 5.652(1) \%A, <i>c</i> = 7.033 (1) \%A, <i>\b</i> =
106.86(1)<i>^o^</i> based on powder X-ray diffraction data. On heating,
Sn(SO~4~)~2~\\cdot2H~2~O (<i>B</i>) transforms into anhydrous Sn(SO~4~)~2~ at
about 623 K.

The crystal structure of Sn(SO~4~)~2~\\cdot2H~2~O is shown in Figs. 1 and 2,
and selected bond lengths and angles are given in Table 1. The structure can
be described as being constructed of layers of slightly distorted
[SnO~4~(H~2~O)~2~] octahedra corner-connected by sulfate tetrahedra. There is
no bonding directly between the [SnO~4~(H~2~O)~2~] units. The layers extend
parallel to (100) and are stacked along [100], Fig. 1. The Sn^IV^ atom is
situated at an inversion centre (multiplicity 2, Wyckoff letter <i>b</i>) and
is surrounded by four sulfate groups that connect the [SnO~4~(H~2~O)~2~]
units, and by two water molecules. Considering the Sn---O bond lengths, we
find them to be in excellent agreement for Sn^IV^ with bond lengths from
1.968(6) to 2.046(6) \%A (Table 1). In comparison, bond lengths of 2.016(3) --
2.049(3) \%A are observed for Sn^IV^(SO~4~)~2~ by H\"ammer <i>et al.</i>
(2021). The two water molecules (O5) are directed towards the
inter-layer
space and exhibit the longest of the Sn---O bonds. The sulfate group shows a
slight scatter in the S---O bond lengths, between 1.465(6) and 1.526(6) \%A,
around the ideal bond length of \\sim1.49 \%A (Louisnathan <i>et al.</i>,
1977). Some deviations in the lengths are expected due to the different
local
environments of the sulfate group as two of its oxygen atoms are directed
toward Sn, while the other two are directed toward hydrogen atoms.

Intra-and interlayer O---H...O hydrogen bonding between water molecules and
sulfate O atoms is observed. The intralayer hydrogen bond is rather strong
[O5...O2^ii^ = 2.541(8) \%A], whereas the interlayer hydrogen bond, which is
responsible for the cohesion of the layers along [100], is of moderate
strength [O5...O3^ii^ = 2.735(7) \%A]. Other numerical values for these
interactions are compiled in Table 2.
;

_publ_section_title_footnote
.
#Added by publCIF

_publ_section_related_literature ?

_publ_section_keywords
;
tin(IV) sulfate dihydrate, crystal structures, Sn(IV), powder diffraction
;
#Added by publCIF

_audit_update_record
;
2024-10-08 # Formatted by publCIF

2024-12-04 # Formatted by IUCr publCIF
;
_publcif_datablock.id '{07379855-4319-4ba1-a505-419f25678074}'

# publcif _publ_body_element loop start
loop_
_publ_body_element
_publ_body_title
_publ_body_contents

 section 'Chemical context'
;
Tin sulfates and derivated compounds display interesting structural chemistry. A
number of tin sulfates, including an oxide sulfate, were reported by Ahmed
<i>et al.</i> based on synthesis in 50-95 w% H~2~SO~4~ at and above room
temperature (Ahmend <i>et al.</i>, 1998). In addition to
the earlier reported
and reasonably characterized compounds of SnSO~4~ (Rentzeperis, 1962),
Sn~2~OSO~4~ (Lundren <i>et al.</i>, 1982), Sn~3~O(OH)~2~SO~4~
(Grimvall,
1975), Sn~3~(OH)~2~OSO~4~ (Davies <i>et al.</i>,
1975),
Sn~6~O~4~(SO~4~)(OH)~2~ (Locock <i>et al.</i>, 2006) and
Sn~7~(OH)~12~(SO~4~)~2~ (Grimvall, 1982), the high temperature
reactions in
concentrated sulfuric acid revealed the existence of two polymorphs of
Sn(SO~4~)~2~ \\cdot 2H~2~O (A and B); the tetrahydrate Sn(SO~4~)~2~ \\cdot
4H~2~O, the Sn(II)-Sn(IV) oxide sulfate Sn~6~O(SO~4~)~9~ and two polymorphs of
water free Sn(SO~4~)~2~ of which one is obtained on heating to around 500 \%C
(Ahmend <i>et al.</i>, 1998). Since all the Sn(IV)
containing compounds are
highly hygroscopic, handling and characterization require inert conditions.
Loss of crystallinity was rapidly observed for samples subjected to air at
ambient conditions. More recently, Sn(SO~4~)~2~ and Sn~3~(SO~4~)~3~ (H\"ammer
<i>et al.</i>, 2021) was reported. The former adopts a crystal
structure with
corner connecting the octahedra through sulfate groups in all directions,
while the latter adopts a layered structure.

We currently report on the crystal structure of one of these compounds,
Sn(SO~4~)~2~ \\cdot 2H~2~O (B), for which Ahmend <i>et al.</i> (Ahmend, 1998)
suggested a monoclinic structure with <i>a</i> = 7.03475(5) \%A, <i>b</i> =
5.65165(5) \%A, <i>c</i> = 9.70464(7) \%A, <i>\b</i> = 106.8524(4)^o^ based on
powder X-ray diffraction data. On heating, Sn(SO~4~)~2~ \\cdot 2H~2~O (B)
transforms into water-free Sn(SO~4~)~2~ at about 350 \%C.
;

 section 'Structural commentary'
;
The crystal structure of Sn(SO~4~)~2~ \\cdot 2H~2~O is shown in Figure 1 and 2,
and selected bond lengths and angles is given in Table 3. The structure can be
described as constructed of layers of [SnO~4~(H~2~O)~2~] units corner
connected by sulfate groups. There is no bonding directly between the
[SnO~4~(H~2~O)~2~] units. The layers are in the <i>bc</i>-plane and is stacked
along [100], Figure 1. Each Sn is surrounded by four sulfate groups that
connect the [SnO~4~(H~2~O)~2~] units, where Sn is on the special position
<i>2b</i> with -1 point symmetry. The geometric shape of the
[SnO~4~(H~2~O)~2~] units is a slightly distorted octahedra. Considering the
bond lengths, we find them to be in excellent agreement for Sn(IV) with bond
lengths from 1.968(6) to 2.046(6) \%A. In comparison, 2.016(3) to 2.049(3) \%A
is observed for Sn(SO~4~)~2~ by H\"ammer <i>et al.</i> (H\"ammer, 2021). In
addition, the coordination polyhedra of Sn has two H~2~O molecules directed
towards the space between the layers. The bond length from Sn to this oxygen
atom, O5, is the longest of the Sn--O bond lengths.

Between the layers there are as such no strong bonding, only hydrogen bonds.
The bond lengths and angles for H are given in Table 1. The O--H bond lengths
are 0.969(6) and 0.963(6) \%A, while the hydrogen bond lengths to the sulfate
groups are 1.574(5) and 1.780(4) \%A with angles of 175.6(4)^o^ and
171.0(4)^o^ for the O--H--O angles. The H--O--H angle is 103.2(6)^o^. The
sulfate groups show a slight deviation in the S-O bonds, between 1.465(6) and
1.526(6) \%A, around the ideal bond length of \~1.49 \%A (Louisnathan, 1977).
Some deviations in the lengths are expected due to the anisotropic local
environment of the sulfate groups as two of the oxygen atoms are directed
toward Sn, while the other two are directed toward hydrogen atoms.
;

 section 'Synthesis and crystallization'
;
The current sample of Sn(SO~4~)~2~ \\cdot 2H~2~O (B) was obtained according to
Ahmend <i>et al.</i> (Ahmend, 1998), by reacting Sn powder
(Fluka; 99.9%) in
85 w% H~2~SO~4~ at 368 K in reflux while oxygen gas was passed through the
reaction mixture. The obtained product was after ten days isolated by
decanting followed by washing and drying before storage in a vacuum
desiccator.
;

 section Refinement
;
SR-XRD of an Sn(SO~4~)~2~ \\cdot 2H~2~O powder sample in a 0.5 mm capillary was
collected at BM01B at the Swiss-Norwegian beamlines (SNBL), the European
Synchrotron Radiation Facility (ESRF), Grenoble, France, with a wavelength of
1.00098 \%A using a high-resolution detector. The SR-XRD of the Sn(SO~4~)~2~
\\cdot 2H~2~O sample showed it to be of high purity, with two minor impurity
peaks visible at 1 and 2.05 \%A^-1^. The indexation given by Ahmend <i>et
al.</i> (Ahmend, 1998) was used as a starting point for the
structure
solution. Le Bail refinements with the reported lattice parameters yielded a
good fit, and we identified <i>P</i>2~1~/<i>c</i> as the space group of the compound.
Charge flipping using <i>Superflip </i>(Palatinus & Chapuis, 2007) in
<I>JANA</i>2006
(Pet\<r\'i\<cek <i>et al.</i>, 2014) quickly gave a good model for
the atomic
positions for the heavier elements. Without the constraint for the S--O bond
length, unrealisticly large variations were obtained. The ideal bond length
for the S--O bond in a sulfate group is \~1.49 \%A (Louisnathan, 1977), and we
refined the structure with a standard uncertainty of 0.002 \%A constraint on
the S-O lengths.

Based on previous reports of composition (Ahmend <i>et al.</i>, 1998) and
charge neutrality, we included hydrogen atoms to the structure. The hydrogen
atoms were placed to have an O-H bond length of \~0.95 \%A and with and angle
of 105\% between the H atoms. The H atoms were further directed towards O2 and
O3 as the lengths to these oxygen atoms indicate hydrogen bonding, i.e. toward
oxygen atoms in sulfate group within the same and in the next layer
respectively. Thermal displacement parameters were not refined for hydrogen
atoms. Rietveld refinement from the final structural model is shown in Figure
3. Lattice parameters, Pseudo-Voigt peak shape, background, zero error, axial
divergence correction, axial strain broadening tenors, atomic parameters, and
thermal displacement parameters were refined. Structure information, data
collection and structure refinement details are summarized in Table 2.
;


#=======================================================================

_audit_creation_method                   'Jana2020 1.3.54'


# 1. PROCESSING SUMMARY (IUCr Office Use Only)

_journal_date_recd_electronic     2024-11-02
_journal_date_to_coeditor                ?
_journal_date_from_coeditor              ?
_journal_date_accepted            2024-12-04
_journal_date_printers_first             ?
_journal_date_printers_final             ?
_journal_date_proofs_out                 ?
_journal_date_proofs_in                  ?
_journal_coeditor_name                   ?
_journal_coeditor_code            WM4223
_journal_paper_doi    10.1107/S2414314624011799
_journal_coeditor_notes
?
_journal_techeditor_code          X241179
_iucr_compatibility_tag          ACTA95
_journal_paper_category          HI
_journal_techeditor_notes
?
_journal_coden_ASTM               IUCRBK
_journal_name_full                'IUCrData'
_journal_year                     2025
_journal_volume                   10
_journal_issue                    01
_journal_page_first               0
_journal_page_last                0
_journal_suppl_publ_number               ?
_journal_suppl_publ_pages                ?

#=======================================================================

# 2. SUBMISSION DETAILS

_publ_contact_author_name                'Helmer Fjellv\%ag'
_publ_contact_author_address


;
Centre for Materials Science and Nanotechnology
Department of Chemistry
University of Oslo
P.O Box 1033
NO-0315 Oslo
Norway
;


_publ_contact_author_email               'helmer.fjellvag@kjemi.uio.no'
_publ_contact_author_fax                 ?
_publ_contact_author_phone               '0047 416 33 921'

_publ_requested_journal                  
'IUCrData'
_publ_requested_category                 EI

_publ_contact_letter
;
Please consider this CIF for publication. I certify that this contibution is the
original work of those listed as authors; that it has not been published
before (in any language or medium) and is not being considered for publication
elsewhere; that all authors concur with and are aware of the submission; that
all workers involved in the study are listed as authors or given proper credit
in the acknowledgements; that I have obtained permission for and acknowledged
the source of any excerpts from other copyright works; and that to the best of
my knowledge the paper contains no statements which are libellous, unlawful or
in any way actionable. All coauthors have made significant scientific
contributions to the work reported, including the ideas and their execution,
and share responsibility and accountability for the results.
;


#=======================================================================

# 3. TITLE AND AUTHOR LIST

_publ_section_title
;
Sn(SO~4~)~2~\\cdot2H~2~O from synchrotron powder data
;


loop_
_publ_author_name
_publ_author_address
_publ_author_footnote
_publ_author_email
'Fjellv\%ag, \/Oystein Slagtern'
;
Institute for Energy Technology
Department Hydrogen Technology
PO Box 40
NO-2027 Kjeller
Norway
;
.
;
oystein.fjellvag@ife.no
;
'Fjellv\%ag, Helmer'
;
Centre for Materials Science and Nanotechnology
Department of Chemistry
University of Oslo
PO Box 1033
NO-0315 Oslo
Norway
;
.
;
helmer.fjellvag@kjemi.uio.no
;


#=======================================================================

# 4. TEXT

_publ_section_synopsis
;
Tin(IV) sulfate dihydrate comprises of (100) layers of [SnO~4~(H~2~O)~2~]
octahedra corner-connected by sulfate tetrahedra, and with O---H...O
hydrogen-bonding between the layers.
;


_publ_section_abstract
;
Tin(IV) sulfate dihydrate, Sn(SO~4~)~2~\\cdot2H~2~O, was prepared in a reflux
of sulfuric acid under oxidizing conditions. Its crystal structure was
determined from powder sychrotron X-ray diffraction data and is constructed of
(100) layers of [SnO~4~(H~2~O)~2~] octahedra (point group symmetry \=1)
corner-connected by sulfate tetrahedra. Hydrogen bonds of moderate strength
between the water molecules and sulfate O atoms hold the layers together.
;


_publ_section_acknowledgements
;
We gratefully acknowledge M. A. K. Ahmed for synthesis of the sample. We also
acknowledge the expertise of the staff at the Swiss--Norwegian Beam Lines at
ESRF, Grenoble.
;

_publ_section_references
;
Ahmed, M. A. K., Fjellv\%ag, H. & Kjekshus, A. (1998). <i>Acta Chem.
Scand.</i> <b>52</b>, 305--311.

Davies, C. G., Donaldson, J. D., Laughlin, D. R., Howie, R. A. &
Beddoes, R.
(1975). <i>J. Chem. Soc. Dalton Trans.</i> pp. 2241--2244.

Grimvall, S. (1975). <i>Acta Chem. Scand.</i> <b>29a</b>, 590--598.

Grimvall, S. (1982). <i>Acta Chem. Scand.</i> <b>36a</b>, 361--364.

H\"ammer, M., Netzsch, P., Klenner, S., Neuschulz, K., Struckmann, M.,
Wickleder, M. S., Daub, M., Hillebrecht, H., P\"ottgen, R. & H\"oppe, H. A.
(2021). <i>Dalton Trans.</i> <b>50</b>, 12913--12922.

Locock, A. J., Ramik, R. A. & Back, M. E. (2006). <i>Can. Mineral.</i>
<b>44</b>, 1457--1467.

Louisnathan, S. J., Hill, R. J. & Gibbs, G. V. (1977). <i>Phys. Chem.
Miner.</i>  <b>1</b>, 53--69.

Lundren, G., Wernfors, G. & Yamaguchi, T. (1982). <i>Acta Cryst.</i>
B<b>38</b>, 2357--2361.

Momma, K. & Izumi, F. (2011). <i>J. Appl. Cryst.</i> <b>44</b>,
1272--1276.

Palatinus, L. & Chapuis, G. (2007). <i>J. Appl. Cryst.</i> <b>40</b>,
786--790.

Pet\<r\'i\<cek, V., Du\<sek, M. & Palatinus, L. (2014). <i>Z.
Kristallogr.</i> <b>229</b>, 345--352.

Rentzeperis, P. J. (1962). <i>Z. Kristallogr.</i> <b>117</b>, 431--436.

Westrip, S. P. (2010). <i>J. Appl. Cryst.</i> <b>43</b>, 920--925.
;
_publ_section_figure_captions
;


Crystal structure of Sn(SO~4~)~2~\\cdot2H~2~O in a view along [010]. Purple
coordination polyhedra represent [SnO~4~(H~2~O)~2~] octahedra, and the yellow
polyhedra the sulfate tetrahedra. Dashed lines indicate hydrogen bonds.

Crystal structure of Sn(SO~4~)~2~\\cdot2H~2~O in a view along [100]. Colour
code is as in Fig. 1.

Observed (black), calculated (red), and difference (blue) intensity profile
from Rietveld refinement of synchrotron X-ray data for
Sn(SO~4~)~2~\\cdot2H~2~O. Bragg reflections are marked with green bars.
;


#=======================================================================
data_I


#Added by publCIF


_publcif_datablock.id '{44c79279-626c-464f-aac4-b2f45aef8455}'

#=======================================================================

# 5. CHEMICAL DATA

_chemical_name_systematic
;
Tin(IV) sulfate dihydrate
;
_chemical_formula_iupac                  'Sn (S O4)2, 2H2 O'
_chemical_formula_moiety                 'H4 O10 S2 Sn'
_chemical_formula_sum                    'H4 O10 S2 Sn'
_chemical_formula_weight                 346.86
_chemical_melting_point                  ?

#=======================================================================

# 6. POWDER SPECIMEN AND CRYSTAL DATA

_symmetry_cell_setting                   monoclinic
_symmetry_space_group_name_H-M           'P 1 21/c 1'
_symmetry_space_group_name_Hall          '-P 2ycb'
_symmetry_Int_Tables_number              14

loop_
 _space_group_symop_id
 _space_group_symop_operation_xyz
 1   x,y,z
 2   -x,y+1/2,-z+1/2
 3   -x,-y,-z
 4   x,-y+1/2,z+1/2

_cell_length_a                           7.03475(5)
_cell_length_b                           5.65165(5)
_cell_length_c                           9.70464(7)
_cell_angle_alpha                        90
_cell_angle_beta                         106.8524(4)
_cell_angle_gamma                        90
_cell_volume                             369.267(5)


_cell_formula_units_Z                    2
_cell_measurement_temperature            293

_exptl_crystal_density_diffrn            3.1195
_exptl_crystal_F_000                     332

_pd_spec_mounting                        Capillary
_pd_spec_mount_mode                      transmission
_pd_spec_shape                           cylinder
_pd_spec_size_axial     40
_pd_spec_size_equat     0.5
_pd_spec_size_thick     0.5
_pd_char_particle_morphology             ?
_pd_char_colour                          White
_pd_prep_cool_rate                       ?
_pd_prep_pressure                        ?
_pd_prep_temperature                     368


_exptl_absorpt_coefficient_mu            10.459
_exptl_absorpt_correction_type           cylinder

#=======================================================================

# 7. EXPERIMENTAL DATA

_exptl_special_details                   ?
_pd_instr_location
?
_pd_calibration_special_details
?

_diffrn_ambient_temperature              293
_diffrn_source                           ?
_diffrn_source_target                    ?
_diffrn_source_type                      ?
_diffrn_radiation_type                   Synchrotron
_diffrn_radiation_wavelength             1.00098
_diffrn_radiation_monochromator          ?
_diffrn_measurement_device               ?
_diffrn_measurement_device_type          'High-resolution sychrotron'
_diffrn_detector                         'scintillation counter'
_diffrn_detector_type                    ?

_pd_meas_scan_method                     step
_pd_meas_special_details
?
_pd_meas_number_of_points                6400
_pd_meas_2theta_range_min                8.207
_pd_meas_2theta_range_max                53.000
_pd_meas_2theta_range_inc                0.007

_diffrn_radiation_probe                  x-ray

_computing_data_collection        'local program'
_computing_data_reduction         'local program'
_computing_publication_material   
;
publCIF (Westrip, 2010)
;

_computing_cell_refinement
;
<i>Jana2006 and Jana2020</i> (Pet\<r\'i\<cek <i>et al.</i>,  2014)
;
_computing_structure_solution
;
<i>Superflip</i> (Palatinus & Chapuis, 2007)
;
_computing_molecular_graphics
;
<i>VESTA</i> (Momma & Izumi, 2011)
;
#=======================================================================

# 8. REFINEMENT DATA

_pd_proc_ls_special_details
?
_pd_proc_ls_profile_function             'Pseudo-Voigt'
_pd_proc_ls_background_function
'Manual background combined with 5 Legendre polynoms'
_pd_proc_ls_pref_orient_corr             none
_pd_proc_ls_prof_R_factor                0.024381
_pd_proc_ls_prof_wR_factor               0.033020
_pd_proc_ls_prof_wR_expected             0.016957

_refine_special_details
?

_refine_ls_R_factor_gt                   0.0429
_refine_ls_wR_factor_gt                  0.0471
_refine_ls_R_factor_all                  0.0454
_refine_ls_wR_factor_all                 0.0473
_refine_ls_goodness_of_fit_all           1.9474
_refine_ls_restrained_S_gt               ?
_refine_ls_restrained_S_all              ?
_refine_ls_number_parameters             46
_refine_ls_number_restraints             4
_refine_ls_number_constraints            8
_refine_ls_weighting_scheme              sigma
_refine_ls_weighting_details             ?
_refine_ls_hydrogen_treatment            constr
_refine_ls_shift/su_max                  0.0440
_refine_ls_shift/su_mean                 0.0119
_refine_diff_density_max                 1.63
_refine_diff_density_min                 -1.57
_refine_ls_extinction_method             ?
_refine_ls_extinction_coef               ?
_refine_ls_extinction_expression         ?

_pd_proc_2theta_range_min                8.207
_pd_proc_2theta_range_max                53
_pd_proc_2theta_range_inc                0.007
_pd_proc_wavelength                      1.00098

_pd_proc_info_excluded_regions           ?
_pd_proc_info_data_reduction             ?

loop_
 _atom_type_symbol
 _atom_type_scat_dispersion_real
 _atom_type_scat_dispersion_imag
 _atom_type_scat_source
 H    0.0000  0.0000
 'International Tables Vol C tables 4.2.6.8 and 6.1.1.1'
 O    0.0236  0.0133
 'International Tables Vol C tables 4.2.6.8 and 6.1.1.1'
 S    0.2095  0.2480
 'International Tables Vol C tables 4.2.6.8 and 6.1.1.1'
 Sn  -0.1154  2.6460
 'International Tables Vol C tables 4.2.6.8 and 6.1.1.1'


loop_
 _restr_distance_atom_site_label_1
 _restr_distance_site_symmetry_1
 _restr_distance_atom_site_label_2
 _restr_distance_site_symmetry_2
 _restr_distance_target
 _restr_distance_target_weight_param
S1 . O1 . 1.49 0.002
S1 . O2 . 1.49 0.002
S1 . O3 . 1.49 0.002
S1 . O4 . 1.49 0.002


#=======================================================================

# 9. ATOMIC COORDINATES AND DISPLACEMENT PARAMETERS

loop_
 _atom_site_label
 _atom_site_type_symbol
 _atom_site_fract_x
 _atom_site_fract_y
 _atom_site_fract_z
 _atom_site_adp_type
 _atom_site_U_iso_or_equiv
 _atom_site_site_symmetry_multiplicity
 _atom_site_occupancy
 _atom_site_calc_flag
 _atom_site_refinement_flags
 _atom_site_disorder_assembly
 _atom_site_disorder_group
  Sn1 Sn 0.5 0 0 Uiso 0.0331(3) 2 1 d . . .
  S1 S 0.2572(4) 0.2445(5) 0.2045(3) Uiso 0.0339(8) 4 1 d . . .
  O1 O 0.4385(6) 0.1591(8) 0.1624(5) Uiso 0.0244(18) 4 1 d . . .
  O2 O 0.1956(6) 0.4801(8) 0.1454(4) Uiso 0.0324(16) 4 1 d . . .
  O3 O 0.1010(6) 0.0638(8) 0.1670(5) Uiso 0.043(2) 4 1 d . . .
  O4 O 0.3254(7) 0.2572(8) 0.3653(4) Uiso 0.0187(17) 4 1 d . . .
  O5 O 0.7294(8) 0.2365(9) 0.0353(6) Uiso 0.0414(19) 4 1 d . . .
  H1 H 0.76 0.35 -0.03 Uiso 0.01 4 1 d . . .
  H2 H 0.855 0.16 0.078 Uiso 0.01 4 1 d . . .

#=======================================================================

# 10. MOLECULAR GEOMETRY

loop_
_geom_bond_atom_site_label_1
_geom_bond_atom_site_label_2
_geom_bond_site_symmetry_1
_geom_bond_site_symmetry_2
_geom_bond_distance
_geom_bond_publ_flag
  Sn1 O1 1_555 1_555 1.968(6) yes
  Sn1 O4 1_555 2_645 2.042(5) yes
  Sn1 O5 1_555 1_555 2.046(6) yes
  S1 O1 1_555 1_555 1.526(6) yes
  S1 O2 1_555 1_555 1.465(6) yes
  S1 O3 1_555 1_555 1.467(6) yes
  S1 O4 1_555 1_555 1.495(5) yes

loop_
_geom_angle_atom_site_label_1
_geom_angle_atom_site_label_2
_geom_angle_atom_site_label_3
_geom_angle_site_symmetry_1
_geom_angle_site_symmetry_2
_geom_angle_site_symmetry_3
_geom_angle
_geom_angle_publ_flag
  H1 O5 H2 1_555 1_555 1_555 103.2(6) yes
  O1 Sn1 O4 3_655 . 2_645 88.53(18) no
  O1 Sn1 O4 3_655 . 4_554 91.47(18) no
  O1 Sn1 O5 3_655 . . 95.0(2) no
  O1 Sn1 O5 3_655 . 3_655 85.0(2) no
  O1 S1 O2 . . . 110.9(3) no
  O1 S1 O3 . . . 109.7(3) no
  O1 S1 O4 . . . 104.7(3) no
  O2 S1 O3 . . . 114.9(3) no
  O2 S1 O4 . . . 109.5(3) no
  O3 S1 O4 . . . 106.5(3) no

loop_
 _geom_hbond_atom_site_label_D
 _geom_hbond_atom_site_label_H
 _geom_hbond_atom_site_label_A
 _geom_hbond_site_symmetry_D
 _geom_hbond_site_symmetry_H
 _geom_hbond_site_symmetry_A
 _geom_hbond_distance_DH
 _geom_hbond_distance_HA
 _geom_hbond_distance_DA
 _geom_hbond_angle_DHA
 _geom_hbond_publ_flag
  O5 H1 O2 . . 3_665   0.969(6)   1.574(5)   2.541(8)   175.6(4) yes
  O5 H2 O3 . . 1_655   0.963(6)   1.780(4)   2.735(7)   171.0(4) yes


#=======================================================================

# 11. POWDER PROFILE

loop_
 _pd_proc_point_id
 _pd_proc_2theta_corrected
 _pd_proc_d_spacing
 _pd_proc_intensity_net
 _pd_calc_intensity_net
 _pd_proc_ls_weight
         1    8.2031  6.997470     2894.86     2959.94       53.80
         2    8.2101  6.991514     2976.72     2958.85       54.56
         3    8.2171  6.985568     2876.17     2957.77       53.63
         4    8.2241  6.979632     2876.04     2956.69       53.63
         5    8.2311  6.973706     2910.77     2955.60       53.95
         6    8.2381  6.967791     2981.49     2954.52       54.60
         7    8.2451  6.961887     2891.64     2953.43       53.77
         8    8.2520  6.956075     2849.67     2952.36       53.38
         9    8.2590  6.950190     2941.13     2973.85       54.23
        10    8.2660  6.944314     2906.26     2974.04       53.91
        11    8.2730  6.938448     2940.89     2974.35       54.23
        12    8.2800  6.932593     2896.94     2974.78       53.82
        13    8.2870  6.926747     2906.39     2975.35       53.91
        14    8.2940  6.920912     2916.88     2976.08       54.01
        15    8.3010  6.915085     2934.64     2976.99       54.17
        16    8.3080  6.909269     3026.73     2978.10       55.02
        17    8.3150  6.903462     2903.72     2979.45       53.89
        18    8.3220  6.897666     2926.01     2981.06       54.09
        19    8.3290  6.891878     2889.90     2982.98       53.76
        20    8.3360  6.886102     2891.37     2985.25       53.77
        21    8.3430  6.880334     2961.73     2987.94       54.42
        22    8.3500  6.874577     3012.26     2991.11       54.88
        23    8.3571  6.868747     2981.72     2994.92       54.61
        24    8.3641  6.863008     2944.32     2999.35       54.26
        25    8.3711  6.857279     2955.72     3004.61       54.37
        26    8.3781  6.851560     2948.08     3010.84       54.30
        27    8.3851  6.845850     3064.36     3018.28       55.36
        28    8.3921  6.840150     3055.69     3027.20       55.28
        29    8.3991  6.834460     3012.62     3037.97       54.89
        30    8.4061  6.828779     2966.90     3051.06       54.47
        31    8.4131  6.823107     3044.55     3067.15       55.18
        32    8.4201  6.817445     3048.10     3087.16       55.21
        33    8.4271  6.811792     3063.35     3112.67       55.35
        34    8.4341  6.806149     3152.56     3147.11       56.15
        35    8.4411  6.800515     3263.58     3200.53       57.13
        36    8.4481  6.794891     3262.58     3303.47       57.12
        37    8.4551  6.789275     3531.76     3537.55       59.43
        38    8.4621  6.783670     4323.65     4082.51       65.75
        39    8.4690  6.778153     5664.15     5237.97       75.26
        40    8.4760  6.772565     7903.76     7513.98       88.90
        41    8.4830  6.766987    11620.20    11523.70      107.80
        42    8.4900  6.761418    17543.70    17961.00      132.45
        43    8.4970  6.755858    28047.50    27282.30      167.47
        44    8.5040  6.750307    40381.50    38874.80      200.95
        45    8.5110  6.744765    51478.20    50015.80      226.89
        46    8.5180  6.739232    56441.20    56087.50      237.57
        47    8.5250  6.733709    54766.80    53225.50      234.02
        48    8.5320  6.728195    46270.30    42043.40      215.10
        49    8.5390  6.722690    31427.20    27834.20      177.28
        50    8.5460  6.717193    17531.00    15992.10      132.40
        51    8.5530  6.711705     8083.40     8695.83       89.91
        52    8.5600  6.706227     4996.25     5220.60       70.68
        53    8.5670  6.700758     3759.36     3887.29       61.31
        54    8.5740  6.695297     3401.32     3438.64       58.32
        55    8.5811  6.689767     3335.09     3275.57       57.75
        56    8.5881  6.684325     3251.26     3196.76       57.02
        57    8.5951  6.678891     3116.46     3144.45       55.83
        58    8.6021  6.673467     3048.89     3105.02       55.22
        59    8.6091  6.668051     3057.37     3073.98       55.29
        60    8.6161  6.662643     2938.14     3048.99       54.20
        61    8.6231  6.657245     3042.93     3028.53       55.16
        62    8.6301  6.651856     3048.33     3011.54       55.21
        63    8.6371  6.646475     2989.36     2997.22       54.67
        64    8.6441  6.641102     2897.55     2985.02       53.83
        65    8.6511  6.635740     2967.88     2974.51       54.48
        66    8.6581  6.630385     2964.24     2965.36       54.44
        67    8.6651  6.625039     3004.27     2957.32       54.81
        68    8.6721  6.619701     2858.10     2950.21       53.46
        69    8.6791  6.614372     2841.85     2943.86       53.31
        70    8.6860  6.609128     2944.31     2938.22       54.26
        71    8.6930  6.603817     2888.05     2933.05       53.74
        72    8.7000  6.598514     2958.56     2928.33       54.39
        73    8.7070  6.593219     2884.71     2924.01       53.71
        74    8.7140  6.587933     2828.54     2920.03       53.18
        75    8.7210  6.582655     2981.10     2916.34       54.60
        76    8.7280  6.577385     2903.10     2912.91       53.88
        77    8.7350  6.572124     2900.81     2909.70       53.86
        78    8.7420  6.566873     3010.63     2906.69       54.87
        79    8.7490  6.561629     2888.41     2903.85       53.74
        80    8.7560  6.556394     2880.74     2901.17       53.67
        81    8.7630  6.551167     2802.59     2898.62       52.94
        82    8.7700  6.545947     2861.38     2896.19       53.49
        83    8.7770  6.540736     2951.65     2893.87       54.33
        84    8.7840  6.535534     2829.33     2891.65       53.19
        85    8.7910  6.530341     2841.46     2889.51       53.31
        86    8.7981  6.525080     2904.82     2868.37       53.90
        87    8.8051  6.519904     2831.57     2867.30       53.21
        88    8.8121  6.514735     2856.19     2866.23       53.44
        89    8.8191  6.509574     2920.18     2865.16       54.04
        90    8.8261  6.504421     2838.69     2864.09       53.28
        91    8.8331  6.499277     2796.34     2863.02       52.88
        92    8.8401  6.494141     2826.72     2861.95       53.17
        93    8.8471  6.489012     2894.80     2860.88       53.80
        94    8.8541  6.483892     2817.45     2859.81       53.08
        95    8.8611  6.478781     2857.09     2858.75       53.45
        96    8.8681  6.473678     2869.78     2857.68       53.57
        97    8.8751  6.468581     2884.88     2856.61       53.71
        98    8.8821  6.463494     2886.06     2855.54       53.72
        99    8.8891  6.458414     2976.15     2854.47       54.55
       100    8.8961  6.453342     2879.02     2853.41       53.66
       101    8.9030  6.448351     2797.98     2852.36       52.90
       102    8.9100  6.443295     2743.61     2851.29       52.38
       103    8.9170  6.438247     2859.49     2850.22       53.47
       104    8.9240  6.433208     2838.12     2849.15       53.27
       105    8.9310  6.428175     3063.97     2848.09       55.35
       106    8.9380  6.423151     2841.00     2847.02       53.30
       107    8.9450  6.418136     2936.65     2846.65       54.19
       108    8.9520  6.413127     2803.45     2847.39       52.95
       109    8.9590  6.408126     2804.99     2848.13       52.96
       110    8.9660  6.403133     2911.69     2848.87       53.96
       111    8.9730  6.398148     2830.09     2849.60       53.20
       112    8.9800  6.393171     2911.89     2850.34       53.96
       113    8.9870  6.388201     2829.21     2851.08       53.19
       114    8.9940  6.383239     2997.35     2851.82       54.75
       115    9.0010  6.378286     3040.05     2852.56       55.14
       116    9.0080  6.373339     3348.76     2853.30       57.87
       117    9.0151  6.368331     3159.94     2854.05       56.21
       118    9.0221  6.363399     3063.52     2854.79       55.35
       119    9.0291  6.358476     3069.27     2855.53       55.40
       120    9.0361  6.353560     3104.76     2856.27       55.72
       121    9.0431  6.348652     3055.82     2857.01       55.28
       122    9.0501  6.343752     2962.20     2857.75       54.43
       123    9.0571  6.338860     2854.61     2858.49       53.43
       124    9.0641  6.333975     2826.18     2859.23       53.16
       125    9.0711  6.329097     2934.31     2859.97       54.17
       126    9.0781  6.324227     2737.12     2860.71       52.32
       127    9.0851  6.319364     2902.47     2861.45       53.87
       128    9.0921  6.314509     2771.50     2862.19       52.65
       129    9.0991  6.309661     2808.54     2862.94       53.00
       130    9.1061  6.304821     2935.26     2863.68       54.18
       131    9.1131  6.299989     2892.94     2864.42       53.79
       132    9.1201  6.295164     2757.48     2865.16       52.51
       133    9.1270  6.290414     2773.50     2865.89       52.66
       134    9.1340  6.285604     2779.59     2866.64       52.72
       135    9.1410  6.280801     2841.38     2867.38       53.30
       136    9.1480  6.276005     2844.64     2868.12       53.34
       137    9.1550  6.271216     2855.40     2868.86       53.44
       138    9.1620  6.266436     2831.47     2869.61       53.21
       139    9.1690  6.261662     2925.66     2870.35       54.09
       140    9.1760  6.256895     2910.56     2871.09       53.95
       141    9.1830  6.252135     2785.38     2871.84       52.78
       142    9.1900  6.247384     2813.83     2872.58       53.05
       143    9.1970  6.242640     2972.89     2873.32       54.52
       144    9.2040  6.237901     2859.54     2874.07       53.47
       145    9.2110  6.233171     2792.09     2874.81       52.84
       146    9.2180  6.228447     2793.79     2875.56       52.86
       147    9.2250  6.223732     2852.99     2876.30       53.41
       148    9.2321  6.218956     2844.14     2877.06       53.33
       149    9.2391  6.214254     2863.20     2877.80       53.51
       150    9.2461  6.209559     2775.72     2878.55       52.69
       151    9.2531  6.204872     2891.39     2879.29       53.77
       152    9.2601  6.200192     2837.53     2880.04       53.27
       153    9.2671  6.195518     2826.42     2880.78       53.16
       154    9.2741  6.190853     2820.97     2881.53       53.11
       155    9.2811  6.186193     2836.54     2882.27       53.26
       156    9.2881  6.181541     2874.11     2883.02       53.61
       157    9.2951  6.176897     2875.40     2883.77       53.62
       158    9.3021  6.172258     2922.28     2884.51       54.06
       159    9.3091  6.167627     2859.73     2885.26       53.48
       160    9.3161  6.163003     2814.09     2886.01       53.05
       161    9.3231  6.158386     2916.21     2886.75       54.00
       162    9.3301  6.153776     2829.84     2887.50       53.20
       163    9.3371  6.149173     2959.15     2888.25       54.40
       164    9.3440  6.144642     2896.64     2888.98       53.82
       165    9.3510  6.140053     2823.42     2889.73       53.14
       166    9.3580  6.135470     2904.00     2890.48       53.89
       167    9.3650  6.130894     2855.48     2891.23       53.44
       168    9.3720  6.126326     2919.40     2891.98       54.03
       169    9.3790  6.121763     2887.96     2892.72       53.74
       170    9.3860  6.117208     2894.03     2893.47       53.80
       171    9.3930  6.112659     2855.96     2894.22       53.44
       172    9.4000  6.108118     2906.19     2894.97       53.91
       173    9.4070  6.103582     3031.52     2895.72       55.06
       174    9.4140  6.099054     2966.17     2896.47       54.46
       175    9.4210  6.094532     2895.91     2897.22       53.81
       176    9.4280  6.090017     2891.86     2897.97       53.78
       177    9.4350  6.085509     2931.17     2898.71       54.14
       178    9.4420  6.081008     2877.73     2899.46       53.64
       179    9.4490  6.076513     2795.75     2900.21       52.87
       180    9.4561  6.071961     2944.43     2900.97       54.26
       181    9.4631  6.067480     2814.64     2901.72       53.05
       182    9.4701  6.063005     2971.87     2902.48       54.51
       183    9.4771  6.058537     2963.09     2903.23       54.43
       184    9.4841  6.054076     2891.94     2903.98       53.78
       185    9.4911  6.049621     2907.90     2904.73       53.92
       186    9.4981  6.045172     2875.92     2905.48       53.63
       187    9.5051  6.040730     2917.47     2906.23       54.01
       188    9.5121  6.036295     2831.15     2906.98       53.21
       189    9.5191  6.031868     2939.60     2907.73       54.22
       190    9.5261  6.027445     2861.68     2908.48       53.49
       191    9.5331  6.023029     2962.67     2909.24       54.43
       192    9.5401  6.018620     2867.71     2909.99       53.55
       193    9.5471  6.014217     2866.51     2910.74       53.54
       194    9.5541  6.009820     2926.97     2911.49       54.10
       195    9.5610  6.005494     2912.87     2912.23       53.97
       196    9.5680  6.001111     2771.86     2912.99       52.65
       197    9.5750  5.996734     2900.55     2913.74       53.86
       198    9.5820  5.992363     3030.02     2914.49       55.05
       199    9.5890  5.987998     2923.58     2915.24       54.07
       200    9.5960  5.983641     2946.00     2916.00       54.28
       201    9.6030  5.979290     2927.52     2916.75       54.11
       202    9.6100  5.974944     2865.69     2917.50       53.53
       203    9.6170  5.970605     2969.08     2918.26       54.49
       204    9.6240  5.966273     2914.43     2919.01       53.99
       205    9.6310  5.961947     2932.55     2919.77       54.15
       206    9.6380  5.957627     2936.86     2920.52       54.19
       207    9.6450  5.953313     2841.20     2921.27       53.30
       208    9.6520  5.949005     2892.00     2922.03       53.78
       209    9.6590  5.944705     2986.33     2922.78       54.65
       210    9.6660  5.940410     2823.84     2923.54       53.14
       211    9.6731  5.936060     2961.94     2924.30       54.42
       212    9.6801  5.931777     2767.53     2925.06       52.61
       213    9.6871  5.927501     2872.81     2925.81       53.60
       214    9.6941  5.923231     3011.98     2926.57       54.88
       215    9.7011  5.918967     2914.71     2927.33       53.99
       216    9.7081  5.914710     2892.14     2928.08       53.78
       217    9.7151  5.910458     2970.62     2928.84       54.50
       218    9.7221  5.906213     2887.19     2929.59       53.73
       219    9.7291  5.901974     2968.77     2930.35       54.49
       220    9.7361  5.897740     2967.99     2931.11       54.48
       221    9.7431  5.893514     3027.07     2931.86       55.02
       222    9.7501  5.889292     2833.07     2933.93       53.23
       223    9.7571  5.885077     2950.81     2936.00       54.32
       224    9.7641  5.880868     2974.31     2938.08       54.54
       225    9.7711  5.876666     3016.95     2940.15       54.93
       226    9.7780  5.872529     2941.91     2942.19       54.24
       227    9.7850  5.868338     3059.11     2944.26       55.31
       228    9.7920  5.864153     2863.03     2946.33       53.51
       229    9.7990  5.859974     2904.20     2948.40       53.89
       230    9.8060  5.855802     2922.55     2950.48       54.06
       231    9.8130  5.851635     2922.01     2952.55       54.06
       232    9.8200  5.847474     2960.63     2954.62       54.41
       233    9.8270  5.843318     2989.50     2956.69       54.68
       234    9.8340  5.839169     3055.67     2958.76       55.28
       235    9.8410  5.835026     2988.07     2960.84       54.66
       236    9.8480  5.830888     2964.01     2962.91       54.44
       237    9.8550  5.826757     3018.50     2964.98       54.94
       238    9.8620  5.822631     3086.57     2967.06       55.56
       239    9.8690  5.818511     2987.11     2969.13       54.65
       240    9.8760  5.814398     2952.32     2971.20       54.34
       241    9.8830  5.810289     2990.12     2973.28       54.68
       242    9.8901  5.806129     2921.28     2975.38       54.05
       243    9.8971  5.802032     3005.91     2977.45       54.83
       244    9.9041  5.797942     2968.98     2979.53       54.49
       245    9.9111  5.793857     2956.58     2981.60       54.37
       246    9.9181  5.789778     2953.92     2983.68       54.35
       247    9.9251  5.785705     3051.83     2985.75       55.24
       248    9.9321  5.781638     3000.70     2987.83       54.78
       249    9.9391  5.777576     2978.04     2989.90       54.57
       250    9.9461  5.773520     3055.58     2991.98       55.28
       251    9.9531  5.769470     2967.14     2994.05       54.47
       252    9.9601  5.765424     2997.58     2996.13       54.75
       253    9.9671  5.761385     2877.79     2998.20       53.65
       254    9.9741  5.757353     2925.56     3000.28       54.09
       255    9.9811  5.753325     3022.91     3002.35       54.98
       256    9.9881  5.749303     2986.23     3004.43       54.65
       257    9.9951  5.745287     2994.99     3006.51       54.73
       258   10.0020  5.741333     3048.42     3008.55       55.21
       259   10.0090  5.737329     3080.55     3010.63       55.50
       260   10.0160  5.733329     2903.02     3012.71       53.88
       261   10.0230  5.729335     2953.20     3014.78       54.34
       262   10.0300  5.725347     2951.36     3016.86       54.33
       263   10.0370  5.721364     2947.57     3018.94       54.29
       264   10.0440  5.717387     3091.22     3021.01       55.60
       265   10.0510  5.713415     2985.00     3023.09       54.64
       266   10.0580  5.709450     3067.78     3025.17       55.39
       267   10.0650  5.705489     3066.92     3027.25       55.38
       268   10.0720  5.701534     3035.14     3029.32       55.09
       269   10.0790  5.697583     3044.76     3031.40       55.18
       270   10.0860  5.693639     2999.88     3033.48       54.77
       271   10.0930  5.689701     3031.57     3035.56       55.06
       272   10.1000  5.685768     3057.27     3037.64       55.29
       273   10.1071  5.681784     3070.57     3039.75       55.41
       274   10.1141  5.677862     2999.47     3041.82       54.77
       275   10.1211  5.673945     2986.90     3043.90       54.65
       276   10.1281  5.670034     3128.25     3045.98       55.93
       277   10.1351  5.666128     3054.46     3048.06       55.27
       278   10.1421  5.662227     2958.17     3050.14       54.39
       279   10.1491  5.658332     3045.14     3052.22       55.18
       280   10.1561  5.654442     3021.70     3054.30       54.97
       281   10.1631  5.650558     3106.25     3056.38       55.73
       282   10.1701  5.646679     3102.62     3058.46       55.70
       283   10.1771  5.642806     3037.70     3060.54       55.12
       284   10.1841  5.638937     3020.07     3062.62       54.96
       285   10.1911  5.635074     3115.07     3064.70       55.81
       286   10.1981  5.631216     3054.45     3066.78       55.27
       287   10.2051  5.627364     3129.98     3068.86       55.95
       288   10.2121  5.623517     2998.48     3070.94       54.76
       289   10.2190  5.619730     3082.57     3072.99       55.52
       290   10.2260  5.615893     3054.64     3075.08       55.27
       291   10.2330  5.612062     3018.98     3077.16       54.95
       292   10.2400  5.608235     3072.12     3079.24       55.43
       293   10.2470  5.604414     3135.72     3081.32       56.00
       294   10.2540  5.600599     3107.36     3083.40       55.74
       295   10.2610  5.596788     2972.89     3085.48       54.52
       296   10.2680  5.592983     3121.25     3087.57       55.87
       297   10.2750  5.589183     3009.59     3089.65       54.86
       298   10.2820  5.585388     3155.86     3091.73       56.18
       299   10.2890  5.581598     2989.42     3093.81       54.68
       300   10.2960  5.577814     3145.66     3095.90       56.09
       301   10.3030  5.574034     2997.25     3097.98       54.75
       302   10.3100  5.570260     3048.69     3100.06       55.21
       303   10.3170  5.566491     3065.54     3102.14       55.37
       304   10.3240  5.562727     3198.33     3104.23       56.55
       305   10.3311  5.558914     3047.55     3106.34       55.20
       306   10.3381  5.555161     3258.89     3108.42       57.09
       307   10.3451  5.551412     3103.58     3110.51       55.71
       308   10.3521  5.547668     3164.97     3112.59       56.26
       309   10.3591  5.543929     3137.89     3114.68       56.02
       310   10.3661  5.540196     3189.85     3116.76       56.48
       311   10.3731  5.536467     3201.21     3118.84       56.58
       312   10.3801  5.532744     3155.81     3120.93       56.18
       313   10.3871  5.529026     3087.47     3123.01       55.56
       314   10.3941  5.525312     3102.16     3125.10       55.70
       315   10.4011  5.521604     3130.66     3127.18       55.95
       316   10.4081  5.517901     3155.06     3129.27       56.17
       317   10.4151  5.514203     3108.31     3131.35       55.75
       318   10.4221  5.510509     3130.75     3133.44       55.95
       319   10.4291  5.506820     3117.98     3135.52       55.84
       320   10.4360  5.503190     3133.11     3137.58       55.97
       321   10.4430  5.499511     3135.93     3139.66       56.00
       322   10.4500  5.495838     3086.87     3141.75       55.56
       323   10.4570  5.492168     3160.61     3143.84       56.22
       324   10.4640  5.488505     3152.99     3145.92       56.15
       325   10.4710  5.484846     3249.05     3148.22       57.00
       326   10.4780  5.481192     3125.44     3151.77       55.91
       327   10.4850  5.477543     3250.69     3155.32       57.01
       328   10.4920  5.473898     3255.76     3158.88       57.06
       329   10.4990  5.470259     3257.62     3162.43       57.08
       330   10.5060  5.466625     3279.57     3165.98       57.27
       331   10.5130  5.462995     3138.91     3169.54       56.03
       332   10.5200  5.459370     3235.04     3173.09       56.88
       333   10.5270  5.455750     3235.32     3176.64       56.88
       334   10.5340  5.452135     3206.19     3180.20       56.62
       335   10.5410  5.448524     3178.90     3183.75       56.38
       336   10.5481  5.444867     3197.46     3187.36       56.55
       337   10.5551  5.441266     3255.31     3190.91       57.06
       338   10.5621  5.437670     3197.41     3194.47       56.55
       339   10.5691  5.434079     3190.43     3198.02       56.48
       340   10.5761  5.430492     3260.28     3201.57       57.10
       341   10.5831  5.426911     3192.21     3205.13       56.50
       342   10.5901  5.423334     3219.23     3208.68       56.74
       343   10.5971  5.419762     3249.19     3212.24       57.00
       344   10.6041  5.416194     3177.54     3215.79       56.37
       345   10.6111  5.412632     3267.45     3219.35       57.16
       346   10.6181  5.409073     3185.75     3222.91       56.44
       347   10.6251  5.405520     3217.39     3226.46       56.72
       348   10.6321  5.401971     3215.29     3230.02       56.70
       349   10.6391  5.398427     3209.64     3233.57       56.65
       350   10.6461  5.394888     3196.32     3237.13       56.54
       351   10.6530  5.391404     3175.93     3240.63       56.36
       352   10.6600  5.387874     3326.22     3244.19       57.67
       353   10.6670  5.384348     3295.65     3247.75       57.41
       354   10.6740  5.380828     3161.48     3251.30       56.23
       355   10.6810  5.377311     3338.89     3254.86       57.78
       356   10.6880  5.373800     3173.50     3258.42       56.33
       357   10.6950  5.370293     3263.07     3261.98       57.12
       358   10.7020  5.366790     3330.86     3265.53       57.71
       359   10.7090  5.363293     3343.19     3269.09       57.82
       360   10.7160  5.359799     3242.76     3272.65       56.95
       361   10.7230  5.356310     3261.80     3276.20       57.11
       362   10.7300  5.352827     3317.30     3279.76       57.60
       363   10.7370  5.349347     3246.17     3283.32       56.98
       364   10.7440  5.345871     3306.45     3286.88       57.50
       365   10.7510  5.342401     3351.10     3290.44       57.89
       366   10.7580  5.338935     3352.33     3294.00       57.90
       367   10.7651  5.335424     3210.45     3297.60       56.66
       368   10.7721  5.331967     3374.34     3301.16       58.09
       369   10.7791  5.328515     3222.90     3304.72       56.77
       370   10.7861  5.325067     3316.67     3308.28       57.59
       371   10.7931  5.321624     3209.13     3311.84       56.65
       372   10.8001  5.318184     3273.50     3315.40       57.21
       373   10.8071  5.314750     3229.17     3318.96       56.83
       374   10.8141  5.311320     3199.49     3322.52       56.56
       375   10.8211  5.307895     3293.35     3326.08       57.39
       376   10.8281  5.304473     3335.16     3329.64       57.75
       377   10.8351  5.301056     3362.97     3333.20       57.99
       378   10.8421  5.297645     3287.37     3336.76       57.34
       379   10.8491  5.294236     3230.63     3340.32       56.84
       380   10.8561  5.290833     3323.71     3343.88       57.65
       381   10.8631  5.287434     3266.25     3347.44       57.15
       382   10.8701  5.284039     3261.42     3351.00       57.11
       383   10.8770  5.280697     3382.23     3354.51       58.16
       384   10.8840  5.277311     3306.70     3358.07       57.50
       385   10.8910  5.273930     3237.50     3361.63       56.90
       386   10.8980  5.270552     3383.74     3365.19       58.17
       387   10.9050  5.267179     3436.75     3368.75       58.62
       388   10.9120  5.263810     3373.69     3372.32       58.08
       389   10.9190  5.260446     3408.28     3375.88       58.38
       390   10.9260  5.257086     3411.95     3379.44       58.41
       391   10.9330  5.253731     3408.82     3383.00       58.39
       392   10.9400  5.250379     3297.69     3386.56       57.43
       393   10.9470  5.247032     3483.34     3390.12       59.02
       394   10.9540  5.243689     3305.47     3393.69       57.49
       395   10.9610  5.240350     3537.36     3397.25       59.48
       396   10.9680  5.237016     3444.14     3400.81       58.69
       397   10.9750  5.233685     3482.23     3404.37       59.01
       398   10.9821  5.230313     3529.57     3407.99       59.41
       399   10.9891  5.226991     3379.85     3411.55       58.14
       400   10.9961  5.223674     3459.80     3415.11       58.82
       401   11.0031  5.220361     3418.47     3418.68       58.47
       402   11.0101  5.217052     3349.12     3422.24       57.87
       403   11.0171  5.213748     3441.16     3425.80       58.66
       404   11.0241  5.210447     3570.00     3429.37       59.75
       405   11.0311  5.207151     3454.22     3432.93       58.77
       406   11.0381  5.203859     3393.31     3436.50       58.25
       407   11.0451  5.200572     3500.00     3440.06       59.16
       408   11.0521  5.197288     3516.97     3443.62       59.30
       409   11.0591  5.194008     3528.07     3447.19       59.40
       410   11.0661  5.190732     3433.23     3450.75       58.59
       411   11.0731  5.187462     3400.07     3454.32       58.31
       412   11.0801  5.184195     3517.47     3457.88       59.31
       413   11.0871  5.180932     3543.40     3461.45       59.53
       414   11.0940  5.177720     3347.46     3464.96       57.86
       415   11.1010  5.174465     3510.21     3468.53       59.25
       416   11.1080  5.171214     3443.68     3472.09       58.68
       417   11.1150  5.167967     3544.28     3475.66       59.53
       418   11.1220  5.164725     3470.34     3479.22       58.91
       419   11.1290  5.161488     3478.19     3482.79       58.98
       420   11.1360  5.158253     3540.35     3486.35       59.50
       421   11.1430  5.155023     3503.49     3489.92       59.19
       422   11.1500  5.151797     3545.45     3493.49       59.54
       423   11.1570  5.148575     3496.75     3497.05       59.13
       424   11.1640  5.145356     3498.28     3500.62       59.15
       425   11.1710  5.142142     3479.35     3504.18       58.99
       426   11.1780  5.138932     3502.46     3507.75       59.18
       427   11.1850  5.135726     3529.23     3511.32       59.41
       428   11.1920  5.132524     3654.93     3514.88       60.46
       429   11.1990  5.129326     3478.54     3518.45       58.98
       430   11.2061  5.126087     3593.26     3522.07       59.94
       431   11.2131  5.122897     3540.18     3525.64       59.50
       432   11.2201  5.119711     3364.02     3529.21       58.00
       433   11.2271  5.116529     3683.16     3532.77       60.69
       434   11.2341  5.113351     3444.09     3536.34       58.69
       435   11.2411  5.110178     3532.47     3539.91       59.43
       436   11.2481  5.107008     3634.51     3543.48       60.29
       437   11.2551  5.103842     3597.02     3547.04       59.98
       438   11.2621  5.100679     3507.52     3550.61       59.22
       439   11.2691  5.097521     3479.52     3554.18       58.99
       440   11.2761  5.094367     3545.55     3557.75       59.54
       441   11.2831  5.091217     3631.74     3561.32       60.26
       442   11.2901  5.088070     3644.10     3567.29       60.37
       443   11.2971  5.084928     3571.10     3573.26       59.76
       444   11.3041  5.081789     3640.78     3579.23       60.34
       445   11.3110  5.078700     3510.61     3585.11       59.25
       446   11.3180  5.075569     3648.26     3591.08       60.40
       447   11.3250  5.072442     3719.77     3597.05       60.99
       448   11.3320  5.069319     3671.95     3603.02       60.60
       449   11.3390  5.066199     3546.26     3608.99       59.55
       450   11.3460  5.063084     3783.70     3614.97       61.51
       451   11.3530  5.059972     3634.67     3620.94       60.29
       452   11.3600  5.056864     3716.73     3626.91       60.97
       453   11.3670  5.053761     3762.82     3632.88       61.34
       454   11.3740  5.050661     3744.74     3638.85       61.19
       455   11.3810  5.047565     3704.72     3644.82       60.87
       456   11.3880  5.044472     3570.90     3650.79       59.76
       457   11.3950  5.041383     3704.48     3656.76       60.86
       458   11.4020  5.038298     3695.17     3662.74       60.79
       459   11.4090  5.035217     3715.03     3668.71       60.95
       460   11.4160  5.032140     3636.22     3674.68       60.30
       461   11.4231  5.029022     3734.67     3680.74       61.11
       462   11.4301  5.025953     3728.59     3686.71       61.06
       463   11.4371  5.022887     3624.78     3692.68       60.21
       464   11.4441  5.019825     3790.54     3698.65       61.57
       465   11.4511  5.016767     3809.72     3704.63       61.72
       466   11.4581  5.013712     3688.92     3710.60       60.74
       467   11.4651  5.010661     3851.77     3716.57       62.06
       468   11.4721  5.007614     3665.04     3722.55       60.54
       469   11.4791  5.004570     3646.25     3728.52       60.38
       470   11.4861  5.001530     3879.60     3734.49       62.29
       471   11.4931  4.998495     3717.30     3740.47       60.97
       472   11.5001  4.995462     3837.58     3746.44       61.95
       473   11.5071  4.992434     3523.71     3752.41       59.36
       474   11.5141  4.989409     3819.28     3758.39       61.80
       475   11.5211  4.986387     3824.42     3764.36       61.84
       476   11.5280  4.983413     3668.52     3770.25       60.57
       477   11.5350  4.980399     3745.10     3776.23       61.20
       478   11.5420  4.977389     3850.14     3782.20       62.05
       479   11.5490  4.974382     3749.76     3788.17       61.24
       480   11.5560  4.971379     3703.72     3794.15       60.86
       481   11.5630  4.968380     3837.39     3800.12       61.95
       482   11.5700  4.965384     3807.71     3806.10       61.71
       483   11.5770  4.962392     3808.65     3852.74       61.71
       484   11.5840  4.959404     3962.03     3860.57       62.94
       485   11.5910  4.956419     3789.73     3868.53       61.56
       486   11.5980  4.953438     3744.56     3876.64       61.19
       487   11.6050  4.950460     3796.20     3884.90       61.61
       488   11.6120  4.947485     3832.02     3893.33       61.90
       489   11.6190  4.944515     3783.11     3901.95       61.51
       490   11.6260  4.941548     3864.23     3910.78       62.16
       491   11.6330  4.938584     3719.85     3919.84       60.99
       492   11.6401  4.935583     3711.49     3929.30       60.92
       493   11.6471  4.932626     3847.13     3938.91       62.03
       494   11.6541  4.929675     3840.67     3948.84       61.97
       495   11.6611  4.926725     3893.62     3959.14       62.40
       496   11.6681  4.923780     3767.38     3969.84       61.38
       497   11.6751  4.920838     3881.98     3981.00       62.31
       498   11.6821  4.917900     3910.19     3992.67       62.53
       499   11.6891  4.914964     3860.21     4004.94       62.13
       500   11.6961  4.912033     3863.84     4017.88       62.16
       501   11.7031  4.909105     3948.06     4031.59       62.83
       502   11.7101  4.906181     4005.36     4046.20       63.29
       503   11.7171  4.903260     3995.89     4061.84       63.21
       504   11.7241  4.900343     3953.24     4078.69       62.87
       505   11.7311  4.897429     3985.07     4096.95       63.13
       506   11.7381  4.894519     4005.08     4116.88       63.29
       507   11.7451  4.891612     3992.77     4138.81       63.19
       508   11.7520  4.888750     4032.09     4162.75       63.50
       509   11.7590  4.885850     4148.65     4189.88       64.41
       510   11.7660  4.882953     3995.85     4220.52       63.21
       511   11.7730  4.880060     4016.75     4255.46       63.38
       512   11.7800  4.877171     3995.74     4295.77       63.21
       513   11.7870  4.874284     4074.91     4342.86       63.83
       514   11.7940  4.871402     4232.07     4398.65       65.05
       515   11.8010  4.868523     4113.68     4465.93       64.14
       516   11.8080  4.865646     4200.11     4549.30       64.81
       517   11.8150  4.862774     4362.63     4657.78       66.05
       518   11.8220  4.859905     4567.48     4811.98       67.58
       519   11.8290  4.857038     4878.44     5061.11       69.85
       520   11.8360  4.854177     5216.72     5516.20       72.23
       521   11.8430  4.851318     6207.87     6401.20       78.79
       522   11.8500  4.848462     8111.29     8102.95       90.06
       523   11.8571  4.845570    11037.40    11218.80      105.06
       524   11.8641  4.842721    15588.30    16198.00      124.85
       525   11.8711  4.839875    23193.40    23203.90      152.29
       526   11.8781  4.837033    31032.20    31480.60      176.16
       527   11.8851  4.834195    38903.60    39158.20      197.24
       528   11.8921  4.831359    43436.80    43643.30      208.41
       529   11.8991  4.828527    41757.30    42809.50      204.35
       530   11.9061  4.825698    36538.90    36762.10      191.15
       531   11.9131  4.822873    28169.70    28086.50      167.84
       532   11.9201  4.820051    19080.50    19692.40      138.13
       533   11.9271  4.817233    12957.90    13263.20      113.83
       534   11.9341  4.814417     8991.46     9154.84       94.82
       535   11.9411  4.811605     6978.73     6895.63       83.54
       536   11.9481  4.808796     5853.74     5783.78       76.51
       537   11.9551  4.805991     5158.79     5258.67       71.82
       538   11.9621  4.803189     4929.69     4994.31       70.21
       539   11.9690  4.800430     4693.15     4841.09       68.51
       540   11.9760  4.797634     4493.13     4734.93       67.03
       541   11.9830  4.794842     4405.96     4655.78       66.38
       542   11.9900  4.792053     4340.72     4594.30       65.88
       543   11.9970  4.789268     4404.75     4545.63       66.37
       544   12.0040  4.786484     4195.51     4506.69       64.77
       545   12.0110  4.783705     4370.82     4475.32       66.11
       546   12.0180  4.780929     4292.74     4449.90       65.52
       547   12.0250  4.778156     4262.23     4429.26       65.29
       548   12.0320  4.775386     4249.90     4412.47       65.19
       549   12.0390  4.772620     4183.23     4398.83       64.68
       550   12.0460  4.769857     4142.53     4387.79       64.36
       551   12.0530  4.767097     4144.88     4378.90       64.38
       552   12.0600  4.764340     4281.77     4374.28       65.44
       553   12.0670  4.761586     4226.56     4368.85       65.01
       554   12.0740  4.758836     4131.91     4364.73       64.28
       555   12.0811  4.756050     4326.88     4361.69       65.78
       556   12.0881  4.753305     4312.92     4359.67       65.67
       557   12.0951  4.750565     4376.88     4358.49       66.16
       558   12.1021  4.747827     4566.96     4358.04       67.58
       559   12.1091  4.745093     4396.76     4358.23       66.31
       560   12.1161  4.742362     4545.84     4358.99       67.42
       561   12.1231  4.739634     4584.35     4360.25       67.71
       562   12.1301  4.736909     4478.33     4361.95       66.92
       563   12.1371  4.734187     4417.53     4364.06       66.46
       564   12.1441  4.731468     4387.68     4366.53       66.24
       565   12.1511  4.728753     4326.04     4369.33       65.77
       566   12.1581  4.726041     4282.87     4372.44       65.44
       567   12.1651  4.723331     4330.49     4375.82       65.81
       568   12.1721  4.720625     4172.60     4379.47       64.60
       569   12.1791  4.717922     4169.08     4383.36       64.57
       570   12.1860  4.715261     4283.50     4387.42       65.45
       571   12.1930  4.712564     4224.37     4391.77       65.00
       572   12.2000  4.709871     4256.08     4396.33       65.24
       573   12.2070  4.707180     4307.48     4401.12       65.63
       574   12.2140  4.704492     4356.33     4406.13       66.00
       575   12.2210  4.701808     4271.59     4411.38       65.36
       576   12.2280  4.699127     4424.15     4416.87       66.51
       577   12.2350  4.696448     4385.93     4387.36       66.23
       578   12.2420  4.693773     4367.98     4394.83       66.09
       579   12.2490  4.691101     4400.15     4402.55       66.33
       580   12.2560  4.688432     4394.71     4410.61       66.29
       581   12.2630  4.685766     4374.74     4419.08       66.14
       582   12.2700  4.683103     4397.61     4428.09       66.31
       583   12.2770  4.680442     4405.94     4437.81       66.38
       584   12.2840  4.677785     4343.43     4448.53       65.90
       585   12.2910  4.675132     4396.42     4460.83       66.31
       586   12.2981  4.672443     4435.94     4476.31       66.60
       587   12.3051  4.669796     4422.48     4498.01       66.50
       588   12.3121  4.667150     4486.64     4534.23       66.98
       589   12.3191  4.664509     4564.15     4601.81       67.56
       590   12.3261  4.661870     4617.99     4730.27       67.96
       591   12.3331  4.659235     4827.26     4960.55       69.48
       592   12.3401  4.656601     5187.14     5330.27       72.02
       593   12.3471  4.653972     5551.52     5841.30       74.51
       594   12.3541  4.651345     6254.16     6421.92       79.08
       595   12.3611  4.648721     6676.27     6917.14       81.71
       596   12.3681  4.646101     6735.73     7134.41       82.07
       597   12.3751  4.643482     6592.60     6955.33       81.19
       598   12.3821  4.640868     5965.35     6455.68       77.24
       599   12.3891  4.638256     5620.77     5851.90       74.97
       600   12.3961  4.635647     4967.94     5328.81       70.48
       601   12.4030  4.633078     4753.79     4971.23       68.95
       602   12.4100  4.630475     4740.93     4762.27       68.85
       603   12.4170  4.627874     4683.84     4660.35       68.44
       604   12.4240  4.625278     4440.27     4616.75       66.64
       605   12.4310  4.622683     4625.57     4599.65       68.01
       606   12.4380  4.620092     4567.99     4593.29       67.59
       607   12.4450  4.617503     4716.93     4591.35       68.68
       608   12.4520  4.614918     4710.33     4591.54       68.63
       609   12.4590  4.612335     4533.87     4593.02       67.33
       610   12.4660  4.609756     4570.10     4595.40       67.60
       611   12.4730  4.607179     4473.56     4598.45       66.88
       612   12.4800  4.604605     4583.08     4602.01       67.70
       613   12.4870  4.602033     4516.48     4605.98       67.20
       614   12.4940  4.599465     4670.92     4610.27       68.34
       615   12.5010  4.596900     4437.22     4614.81       66.61
       616   12.5080  4.594337     4533.67     4619.56       67.33
       617   12.5151  4.591742     4537.43     4624.55       67.36
       618   12.5221  4.589185     4489.52     4633.73       67.00
       619   12.5291  4.586631     4551.20     4639.10       67.46
       620   12.5361  4.584080     4601.01     4644.59       67.83
       621   12.5431  4.581532     4705.03     4650.17       68.59
       622   12.5501  4.578987     4591.84     4655.84       67.76
       623   12.5571  4.576445     4637.03     4661.58       68.10
       624   12.5641  4.573905     4654.66     4667.41       68.23
       625   12.5711  4.571368     4628.57     4673.29       68.03
       626   12.5781  4.568834     4718.71     4679.25       68.69
       627   12.5851  4.566304     4542.93     4685.26       67.40
       628   12.5921  4.563775     4523.09     4691.34       67.25
       629   12.5991  4.561250     4645.70     4697.48       68.16
       630   12.6061  4.558727     4715.04     4703.69       68.67
       631   12.6131  4.556208     4770.09     4709.96       69.07
       632   12.6201  4.553690     4678.64     4716.29       68.40
       633   12.6270  4.551212     4717.23     4722.62       68.68
       634   12.6340  4.548701     4672.65     4729.11       68.36
       635   12.6410  4.546192     4777.01     4735.70       69.12
       636   12.6480  4.543686     4757.17     4742.38       68.97
       637   12.6550  4.541183     4528.63     4749.18       67.30
       638   12.6620  4.538683     4618.61     4756.10       67.96
       639   12.6690  4.536186     4568.26     4763.18       67.59
       640   12.6760  4.533691     4685.71     4770.43       68.45
       641   12.6830  4.531199     4696.63     4777.88       68.53
       642   12.6900  4.528709     4801.15     4785.58       69.29
       643   12.6970  4.526223     4722.01     4791.41       68.72
       644   12.7040  4.523739     4754.93     4799.85       68.96
       645   12.7110  4.521258     4965.33     4808.71       70.47
       646   12.7180  4.518780     4681.57     4818.11       68.42
       647   12.7250  4.516304     4922.67     4828.20       70.16
       648   12.7321  4.513796     4751.99     4839.32       68.93
       649   12.7391  4.511326     4698.29     4851.45       68.54
       650   12.7461  4.508858     4766.69     4865.19       69.04
       651   12.7531  4.506394     4790.97     4879.91       69.22
       652   12.7601  4.503932     4772.65     4898.63       69.08
       653   12.7671  4.501473     4704.66     4926.85       68.59
       654   12.7741  4.499017     4833.06     4976.76       69.52
       655   12.7811  4.496563     4952.23     5074.51       70.37
       656   12.7881  4.494111     5266.98     5267.67       72.57
       657   12.7951  4.491663     5498.82     5625.04       74.15
       658   12.8021  4.489217     6284.59     6215.10       79.28
       659   12.8091  4.486774     6813.02     7052.38       82.54
       660   12.8161  4.484334     7975.26     8030.59       89.30
       661   12.8231  4.481896     8607.31     8897.25       92.78
       662   12.8301  4.479461     8933.90     9322.05       94.52
       663   12.8371  4.477029     8753.01     9079.72       93.56
       664   12.8440  4.474634     7954.08     8280.45       89.19
       665   12.8510  4.472206     6885.73     7255.01       82.98
       666   12.8580  4.469782     5886.88     6340.45       76.73
       667   12.8650  4.467360     5379.73     5692.67       73.35
       668   12.8720  4.464941     5131.60     5312.13       71.64
       669   12.8790  4.462524     5120.90     5120.87       71.56
       670   12.8860  4.460110     5055.78     5034.77       71.10
       671   12.8930  4.457699     4983.63     4997.11       70.59
       672   12.9000  4.455290     5004.33     4979.25       70.74
       673   12.9070  4.452885     4926.20     4969.44       70.19
       674   12.9140  4.450481     4983.20     4963.44       70.59
       675   12.9210  4.448080     4976.66     4974.52       70.55
       676   12.9280  4.445682     4914.33     4972.96       70.10
       677   12.9350  4.443286     4924.17     4972.60       70.17
       678   12.9420  4.440893     5067.42     4973.17       71.19
       679   12.9490  4.438502     4942.91     4974.48       70.31
       680   12.9561  4.436080     4931.25     4976.42       70.22
       681   12.9631  4.433695     4985.63     4978.83       70.61
       682   12.9701  4.431313     5140.78     4981.66       71.70
       683   12.9771  4.428933     5006.02     4984.83       70.75
       684   12.9841  4.426555     5043.48     4988.32       71.02
       685   12.9911  4.424180     4961.62     4992.08       70.44
       686   12.9981  4.421808     4915.50     4996.10       70.11
       687   13.0051  4.419438     5006.15     5000.35       70.75
       688   13.0121  4.417070     5106.43     5004.82       71.46
       689   13.0191  4.414706     5165.30     5009.52       71.87
       690   13.0261  4.412344     5095.82     5014.43       71.39
       691   13.0331  4.409984     5366.04     5019.56       73.25
       692   13.0401  4.407627     5388.44     5024.92       73.41
       693   13.0471  4.405272     5163.26     5030.51       71.86
       694   13.0541  4.402921     5211.46     5036.37       72.19
       695   13.0610  4.400605     5205.60     5042.41       72.15
       696   13.0680  4.398258     5099.74     5048.83       71.41
       697   13.0750  4.395913     5080.39     5055.59       71.28
       698   13.0820  4.393571     4982.59     5062.73       70.59
       699   13.0890  4.391232     5111.53     5070.28       71.50
       700   13.0960  4.388895     5041.13     5078.32       71.00
       701   13.1030  4.386560     5107.92     5086.91       71.47
       702   13.1100  4.384229     5083.05     5096.15       71.30
       703   13.1170  4.381899     5084.22     5106.14       71.30
       704   13.1240  4.379572     5095.38     5117.02       71.38
       705   13.1310  4.377247     4986.58     5128.95       70.62
       706   13.1380  4.374926     5056.93     5142.15       71.11
       707   13.1450  4.372606     5112.44     5156.89       71.50
       708   13.1520  4.370289     5243.05     5173.52       72.41
       709   13.1590  4.367974     5278.68     5188.85       72.65
       710   13.1660  4.365662     5287.54     5210.91       72.72
       711   13.1731  4.363319     5198.94     5237.14       72.10
       712   13.1801  4.361012     5250.31     5268.06       72.46
       713   13.1871  4.358707     5395.30     5306.16       73.45
       714   13.1941  4.356405     5472.24     5355.77       73.97
       715   13.2011  4.354105     5555.88     5426.53       74.54
       716   13.2081  4.351808     5704.38     5540.10       75.53
       717   13.2151  4.349513     5959.09     5741.89       77.20
       718   13.2221  4.347221     6397.61     6116.12       79.99
       719   13.2291  4.344931     7205.04     6795.40       84.88
       720   13.2361  4.342643     8327.16     7945.33       91.25
       721   13.2431  4.340358    10101.80     9730.84      100.51
       722   13.2501  4.338075    13064.20    12086.90      114.30
       723   13.2571  4.335795    15781.90    14765.90      125.63
       724   13.2641  4.333517    18340.30    17187.30      135.43
       725   13.2711  4.331241    19978.50    18587.50      141.35
       726   13.2780  4.329000    19461.80    18379.20      139.51
       727   13.2850  4.326730    17577.60    16587.90      132.58
       728   13.2920  4.324461    14833.90    13920.90      121.79
       729   13.2990  4.322196    11821.00    11213.50      108.72
       730   13.3060  4.319932     9679.39     8997.96       98.38
       731   13.3130  4.317671     8084.57     7455.56       89.91
       732   13.3200  4.315412     6803.72     6517.48       82.48
       733   13.3270  4.313156     6381.82     6005.70       79.89
       734   13.3340  4.310902     5948.83     5744.81       77.13
       735   13.3410  4.308650     5739.58     5612.29       75.76
       736   13.3480  4.306400     5550.77     5539.94       74.50
       737   13.3550  4.304153     5498.64     5495.67       74.15
       738   13.3620  4.301908     5558.96     5465.97       74.56
       739   13.3690  4.299666     5344.14     5445.26       73.10
       740   13.3760  4.297427     5272.24     5431.01       72.61
       741   13.3830  4.295189     5431.81     5421.83       73.70
       742   13.3901  4.292922     5428.72     5416.82       73.68
       743   13.3971  4.290689     5440.78     5415.56       73.76
       744   13.4041  4.288458     5421.54     5417.60       73.63
       745   13.4111  4.286230     5143.42     5422.75       71.72
       746   13.4181  4.284004     5367.30     5430.99       73.26
       747   13.4251  4.281781     5474.92     5442.41       73.99
       748   13.4321  4.279560     5459.50     5457.27       73.89
       749   13.4391  4.277341     5483.08     5475.97       74.05
       750   13.4461  4.275125     5409.52     5499.13       73.55
       751   13.4531  4.272910     5632.37     5527.64       75.05
       752   13.4601  4.270698     5912.13     5562.72       76.89
       753   13.4671  4.268489     5861.47     5606.19       76.56
       754   13.4741  4.266281     5919.32     5660.90       76.94
       755   13.4811  4.264076     5916.61     5732.15       76.92
       756   13.4881  4.261874     5984.24     5831.85       77.36
       757   13.4951  4.259673     6065.09     5989.37       77.88
       758   13.5020  4.257506     6475.39     6269.79       80.47
       759   13.5090  4.255311     7222.11     6831.78       84.98
       760   13.5161  4.253086     8416.79     7975.68       91.74
       761   13.5230  4.250926    10581.50    10056.40      102.87
       762   13.5300  4.248736    14470.80    13589.70      120.29
       763   13.5370  4.246550    19104.80    18734.60      138.22
       764   13.5440  4.244365    25194.50    24989.10      158.73
       765   13.5510  4.242183    30816.40    30933.70      175.55
       766   13.5580  4.240003    33778.40    34518.70      183.79
       767   13.5650  4.237825    33308.10    34035.20      182.51
       768   13.5720  4.235650    29349.80    29547.50      171.32
       769   13.5790  4.233476    23033.40    23055.20      151.77
       770   13.5860  4.231305    17037.70    16783.20      130.53
       771   13.5930  4.229136    12207.20    12004.40      110.49
       772   13.6000  4.226970     9431.27     8974.91       97.11
       773   13.6071  4.224775     7858.54     7308.70       88.65
       774   13.6141  4.222612     6727.01     6513.24       82.02
       775   13.6211  4.220453     6313.65     6139.77       79.46
       776   13.6281  4.218295     6176.92     5951.28       78.59
       777   13.6351  4.216140     5988.03     5839.75       77.38
       778   13.6421  4.213987     5584.74     5749.44       74.73
       779   13.6491  4.211836     5668.49     5692.37       75.29
       780   13.6561  4.209687     5737.82     5647.94       75.75
       781   13.6631  4.207541     5608.21     5612.71       74.89
       782   13.6701  4.205396     5572.76     5584.47       74.65
       783   13.6771  4.203254     5539.29     5561.67       74.43
       784   13.6841  4.201114     5721.38     5543.16       75.64
       785   13.6911  4.198977     5420.25     5528.08       73.62
       786   13.6981  4.196841     5420.64     5515.77       73.62
       787   13.7051  4.194708     5414.28     5505.72       73.58
       788   13.7121  4.192576     5680.79     5497.55       75.37
       789   13.7190  4.190478     5308.31     5491.01       72.86
       790   13.7260  4.188351     5417.22     5485.67       73.60
       791   13.7330  4.186226     5473.07     5481.43       73.98
       792   13.7400  4.184104     5512.88     5478.13       74.25
       793   13.7470  4.181983     5491.90     5475.64       74.11
       794   13.7540  4.179865     5572.81     5473.83       74.65
       795   13.7610  4.177749     5440.29     5472.62       73.76
       796   13.7680  4.175635     5439.41     5471.92       73.75
       797   13.7750  4.173524     5542.69     5471.68       74.45
       798   13.7820  4.171414     5514.53     5471.84       74.26
       799   13.7890  4.169307     5561.10     5472.35       74.57
       800   13.7960  4.167202     5677.44     5473.16       75.35
       801   13.8030  4.165098     5472.18     5474.25       73.97
       802   13.8100  4.162997     5617.83     5475.59       74.95
       803   13.8170  4.160899     5507.29     5477.14       74.21
       804   13.8240  4.158802     5501.50     5478.89       74.17
       805   13.8311  4.156677     5567.49     5478.71       74.62
       806   13.8381  4.154585     5581.71     5477.96       74.71
       807   13.8451  4.152494     5452.18     5477.36       73.84
       808   13.8521  4.150406     5462.22     5476.89       73.91
       809   13.8591  4.148320     5468.33     5476.54       73.95
       810   13.8661  4.146236     5445.43     5476.30       73.79
       811   13.8731  4.144155     5356.53     5476.15       73.19
       812   13.8801  4.142075     5662.88     5476.09       75.25
       813   13.8871  4.139997     5563.05     5476.12       74.59
       814   13.8941  4.137922     5422.77     5449.85       73.64
       815   13.9011  4.135848     5603.38     5451.09       74.86
       816   13.9081  4.133777     5574.34     5452.32       74.66
       817   13.9151  4.131708     5529.18     5453.56       74.36
       818   13.9221  4.129640     5409.99     5454.79       73.55
       819   13.9291  4.127575     5394.43     5456.03       73.45
       820   13.9360  4.125542     5540.29     5457.25       74.43
       821   13.9430  4.123481     5531.73     5458.48       74.38
       822   13.9500  4.121422     5427.03     5459.72       73.67
       823   13.9570  4.119365     5586.48     5460.95       74.74
       824   13.9640  4.117310     5654.91     5462.19       75.20
       825   13.9710  4.115257     5612.57     5463.42       74.92
       826   13.9780  4.113207     5577.56     5464.66       74.68
       827   13.9850  4.111158     5618.44     5465.90       74.96
       828   13.9920  4.109112     5506.82     5467.13       74.21
       829   13.9990  4.107068     5521.28     5468.37       74.31
       830   14.0060  4.105025     5465.38     5469.60       73.93
       831   14.0130  4.102984     5642.37     5470.84       75.12
       832   14.0200  4.100946     5584.55     5472.08       74.73
       833   14.0270  4.098910     5544.58     5473.31       74.46
       834   14.0340  4.096876     5437.19     5474.55       73.74
       835   14.0410  4.094843     5692.30     5475.79       75.45
       836   14.0481  4.092784     5487.60     5477.04       74.08
       837   14.0551  4.090756     5526.23     5478.28       74.34
       838   14.0621  4.088730     5732.05     5479.52       75.71
       839   14.0691  4.086706     5633.35     5480.75       75.06
       840   14.0761  4.084683     5731.59     5481.99       75.71
       841   14.0831  4.082664     5598.63     5483.23       74.82
       842   14.0901  4.080645     5631.21     5484.47       75.04
       843   14.0971  4.078629     5581.50     5485.70       74.71
       844   14.1041  4.076615     5524.97     5486.94       74.33
       845   14.1111  4.074604     5695.94     5488.18       75.47
       846   14.1181  4.072593     5568.00     5489.42       74.62
       847   14.1251  4.070585     5406.51     5490.66       73.53
       848   14.1321  4.068579     5588.13     5491.89       74.75
       849   14.1391  4.066575     5605.98     5493.13       74.87
       850   14.1461  4.064573     5647.12     5494.37       75.15
       851   14.1530  4.062602     5640.38     5495.59       75.10
       852   14.1600  4.060604     5684.39     5496.83       75.39
       853   14.1670  4.058608     5708.19     5498.07       75.55
       854   14.1740  4.056613     5406.77     5499.31       73.53
       855   14.1810  4.054621     5481.68     5500.54       74.04
       856   14.1880  4.052631     5576.83     5501.78       74.68
       857   14.1950  4.050643     5585.83     5503.02       74.74
       858   14.2020  4.048656     5750.70     5504.26       75.83
       859   14.2090  4.046672     5580.83     5505.50       74.71
       860   14.2160  4.044690     5588.79     5506.74       74.76
       861   14.2230  4.042709     5571.26     5507.98       74.64
       862   14.2300  4.040731     5543.79     5509.22       74.46
       863   14.2370  4.038754     5610.66     5510.46       74.90
       864   14.2440  4.036779     5550.52     5511.70       74.50
       865   14.2510  4.034807     5506.33     5512.94       74.20
       866   14.2580  4.032836     5494.51     5514.18       74.12
       867   14.2651  4.030839     5584.12     5515.43       74.73
       868   14.2721  4.028872     5609.42     5516.67       74.90
       869   14.2791  4.026908     5570.61     5517.91       74.64
       870   14.2861  4.024945     5557.80     5519.15       74.55
       871   14.2931  4.022984     5636.94     5520.39       75.08
       872   14.3001  4.021025     5466.64     5521.63       73.94
       873   14.3071  4.019068     5553.59     5522.87       74.52
       874   14.3141  4.017113     5700.89     5524.11       75.50
       875   14.3211  4.015159     5584.26     5525.35       74.73
       876   14.3281  4.013208     5585.03     5526.59       74.73
       877   14.3351  4.011259     5642.26     5527.83       75.11
       878   14.3421  4.009311     5598.25     5529.08       74.82
       879   14.3491  4.007365     5642.62     5530.32       75.12
       880   14.3561  4.005422     5493.75     5531.56       74.12
       881   14.3631  4.003479     5782.70     5532.80       76.04
       882   14.3701  4.001540     5741.07     5534.04       75.77
       883   14.3770  3.999629     5673.22     5535.26       75.32
       884   14.3840  3.997693     5609.61     5536.50       74.90
       885   14.3910  3.995759     5834.21     5537.75       76.38
       886   14.3980  3.993826     5574.32     5538.99       74.66
       887   14.4050  3.991896     5583.66     5540.23       74.72
       888   14.4120  3.989967     5549.52     5541.47       74.50
       889   14.4190  3.988040     5580.66     5542.71       74.70
       890   14.4260  3.986115     5595.51     5543.95       74.80
       891   14.4330  3.984192     5609.57     5545.19       74.90
       892   14.4400  3.982271     5659.60     5546.44       75.23
       893   14.4470  3.980352     5597.17     5547.68       74.81
       894   14.4540  3.978434     5610.27     5548.92       74.90
       895   14.4610  3.976519     5585.43     5550.16       74.74
       896   14.4680  3.974605     5643.66     5551.40       75.12
       897   14.4750  3.972693     5593.81     5552.65       74.79
       898   14.4821  3.970756     5610.06     5553.91       74.90
       899   14.4891  3.968848     5593.09     5555.15       74.79
       900   14.4961  3.966942     5503.63     5556.39       74.19
       901   14.5031  3.965037     5562.52     5557.63       74.58
       902   14.5101  3.963135     5710.35     5558.88       75.57
       903   14.5171  3.961234     5528.48     5560.12       74.35
       904   14.5241  3.959335     5557.20     5561.36       74.55
       905   14.5311  3.957438     5498.41     5562.61       74.15
       906   14.5381  3.955542     5418.27     5563.85       73.61
       907   14.5451  3.953649     5630.87     5565.09       75.04
       908   14.5521  3.951757     5570.96     5566.34       74.64
       909   14.5591  3.949867     5491.70     5567.58       74.11
       910   14.5661  3.947980     5618.50     5568.82       74.96
       911   14.5731  3.946094     5582.74     5570.07       74.72
       912   14.5801  3.944210     5501.77     5571.31       74.17
       913   14.5871  3.942327     5597.44     5572.55       74.82
       914   14.5940  3.940473     5503.09     5573.78       74.18
       915   14.6010  3.938594     5592.56     5575.02       74.78
       916   14.6080  3.936717     5472.59     5576.27       73.98
       917   14.6150  3.934842     5510.32     5577.51       74.23
       918   14.6220  3.932969     5594.45     5578.75       74.80
       919   14.6290  3.931097     5634.46     5580.00       75.06
       920   14.6360  3.929227     5623.57     5581.24       74.99
       921   14.6430  3.927359     5653.70     5582.49       75.19
       922   14.6500  3.925492     5599.38     5583.73       74.83
       923   14.6570  3.923628     5591.21     5584.98       74.77
       924   14.6640  3.921765     5709.69     5586.22       75.56
       925   14.6710  3.919904     5442.84     5587.47       73.78
       926   14.6780  3.918045     5603.68     5587.51       74.86
       927   14.6850  3.916187     5682.19     5584.75       75.38
       928   14.6920  3.914332     5474.57     5581.99       73.99
       929   14.6990  3.912477     5604.81     5579.23       74.87
       930   14.7061  3.910599     5493.52     5576.44       74.12
       931   14.7131  3.908749     5522.12     5573.68       74.31
       932   14.7201  3.906900     5634.83     5570.92       75.07
       933   14.7271  3.905054     5506.88     5568.16       74.21
       934   14.7341  3.903208     5477.58     5565.40       74.01
       935   14.7411  3.901365     5594.51     5562.64       74.80
       936   14.7481  3.899524     5512.96     5559.89       74.25
       937   14.7551  3.897684     5411.54     5557.13       73.56
       938   14.7621  3.895846     5446.34     5554.37       73.80
       939   14.7691  3.894010     5571.60     5551.61       74.64
       940   14.7761  3.892175     5454.07     5548.86       73.85
       941   14.7831  3.890343     5541.97     5546.10       74.44
       942   14.7901  3.888511     5522.66     5543.34       74.31
       943   14.7971  3.886682     5732.15     5540.58       75.71
       944   14.8041  3.884855     5673.80     5537.83       75.32
       945   14.8110  3.883055     5628.75     5535.11       75.03
       946   14.8180  3.881231     5493.16     5532.35       74.12
       947   14.8250  3.879409     5487.65     5529.59       74.08
       948   14.8320  3.877588     5635.79     5526.84       75.07
       949   14.8390  3.875769     5426.63     5524.08       73.67
       950   14.8460  3.873952     5733.26     5521.32       75.72
       951   14.8530  3.872136     5699.30     5518.57       75.49
       952   14.8600  3.870322     5468.51     5515.81       73.95
       953   14.8670  3.868510     5503.97     5513.05       74.19
       954   14.8740  3.866700     5391.85     5510.30       73.43
       955   14.8810  3.864891     5546.76     5507.54       74.48
       956   14.8880  3.863084     5423.27     5504.78       73.64
       957   14.8950  3.861279     5545.21     5502.03       74.47
       958   14.9020  3.859475     5633.11     5499.27       75.05
       959   14.9090  3.857673     5528.33     5496.52       74.35
       960   14.9160  3.855873     5665.97     5493.76       75.27
       961   14.9231  3.854049     5522.52     5490.96       74.31
       962   14.9301  3.852252     5517.26     5488.21       74.28
       963   14.9371  3.850457     5567.02     5485.45       74.61
       964   14.9441  3.848664     5560.83     5482.70       74.57
       965   14.9511  3.846872     5591.02     5479.94       74.77
       966   14.9581  3.845082     5635.49     5477.19       75.07
       967   14.9651  3.843294     5537.43     5474.43       74.41
       968   14.9721  3.841507     5563.32     5471.67       74.59
       969   14.9791  3.839722     5403.62     5468.92       73.51
       970   14.9861  3.837940     5457.06     5466.16       73.87
       971   14.9931  3.836158     5575.33     5463.41       74.67
       972   15.0001  3.834378     5499.11     5460.65       74.16
       973   15.0071  3.832599     5523.46     5457.90       74.32
       974   15.0141  3.830823     5472.83     5455.14       73.98
       975   15.0211  3.829047     5606.76     5452.39       74.88
       976   15.0280  3.827300     5408.62     5449.67       73.54
       977   15.0350  3.825528     5444.91     5446.92       73.79
       978   15.0420  3.823758     5428.74     5444.16       73.68
       979   15.0490  3.821990     5539.59     5441.41       74.43
       980   15.0560  3.820223     5453.65     5438.66       73.85
       981   15.0630  3.818457     5557.96     5435.90       74.55
       982   15.0700  3.816694     5511.66     5433.15       74.24
       983   15.0770  3.814933     5685.39     5430.39       75.40
       984   15.0840  3.813172     5422.27     5427.64       73.64
       985   15.0910  3.811414     5626.23     5424.88       75.01
       986   15.0980  3.809657     5433.43     5422.13       73.71
       987   15.1050  3.807902     5523.13     5419.38       74.32
       988   15.1120  3.806148     5385.36     5416.62       73.39
       989   15.1190  3.804396     5455.23     5413.87       73.86
       990   15.1260  3.802646     5579.45     5411.11       74.70
       991   15.1330  3.800897     5390.43     5408.36       73.42
       992   15.1401  3.799125     5346.22     5405.57       73.12
       993   15.1471  3.797379     5462.36     5402.81       73.91
       994   15.1541  3.795635     5444.86     5400.06       73.79
       995   15.1611  3.793893     5505.87     5397.31       74.20
       996   15.1681  3.792153     5436.00     5394.56       73.73
       997   15.1751  3.790413     5350.49     5391.80       73.15
       998   15.1821  3.788676     5342.39     5389.05       73.09
       999   15.1891  3.786941     5554.65     5386.30       74.53
      1000   15.1961  3.785206     5370.38     5383.54       73.28
      1001   15.2031  3.783474     5500.63     5380.79       74.17
      1002   15.2101  3.781743     5345.44     5378.04       73.11
      1003   15.2171  3.780013     5391.70     5375.28       73.43
      1004   15.2241  3.778285     5392.65     5372.53       73.43
      1005   15.2311  3.776559     5254.86     5369.78       72.49
      1006   15.2381  3.774835     5412.08     5367.03       73.57
      1007   15.2451  3.773111     5459.54     5364.27       73.89
      1008   15.2520  3.771415     5531.60     5361.56       74.37
      1009   15.2590  3.769695     5352.32     5358.81       73.16
      1010   15.2660  3.767977     5520.85     5356.06       74.30
      1011   15.2730  3.766260     5459.86     5353.30       73.89
      1012   15.2800  3.764545     5487.41     5350.55       74.08
      1013   15.2870  3.762831     5393.33     5347.80       73.44
      1014   15.2940  3.761119     5489.31     5345.05       74.09
      1015   15.3010  3.759409     5381.77     5342.30       73.36
      1016   15.3080  3.757700     5219.91     5339.54       72.25
      1017   15.3150  3.755992     5428.30     5355.11       73.68
      1018   15.3220  3.754287     5486.14     5353.10       74.07
      1019   15.3290  3.752582     5350.49     5351.13       73.15
      1020   15.3360  3.750880     5260.60     5349.22       72.53
      1021   15.3430  3.749179     5419.42     5347.36       73.62
      1022   15.3500  3.747479     5312.57     5345.56       72.89
      1023   15.3571  3.745757     5443.42     5343.80       73.78
      1024   15.3641  3.744061     5328.79     5342.14       73.00
      1025   15.3711  3.742366     5361.54     5340.56       73.22
      1026   15.3781  3.740673     5456.08     5339.05       73.87
      1027   15.3851  3.738981     5341.38     5337.64       73.08
      1028   15.3921  3.737291     5322.92     5336.34       72.96
      1029   15.3991  3.735602     5286.59     5335.14       72.71
      1030   15.4061  3.733915     5336.06     5334.07       73.05
      1031   15.4131  3.732229     5284.58     5333.14       72.70
      1032   15.4201  3.730545     5407.45     5332.36       73.54
      1033   15.4271  3.728863     5443.63     5331.75       73.78
      1034   15.4341  3.727182     5418.80     5331.34       73.61
      1035   15.4411  3.725503     5354.26     5331.14       73.17
      1036   15.4481  3.723825     5338.46     5331.18       73.06
      1037   15.4551  3.722148     5398.50     5331.50       73.47
      1038   15.4621  3.720473     5365.83     5332.13       73.25
      1039   15.4690  3.718824     5266.76     5333.10       72.57
      1040   15.4760  3.717152     5484.23     5334.48       74.06
      1041   15.4830  3.715482     5306.60     5336.33       72.85
      1042   15.4900  3.713813     5214.57     5338.72       72.21
      1043   15.4970  3.712146     5214.54     5341.73       72.21
      1044   15.5040  3.710480     5404.97     5345.48       73.52
      1045   15.5110  3.708816     5315.57     5350.08       72.91
      1046   15.5180  3.707153     5192.20     5355.69       72.06
      1047   15.5250  3.705492     5370.66     5362.52       73.28
      1048   15.5320  3.703832     5412.96     5370.80       73.57
      1049   15.5390  3.702174     5410.55     5380.84       73.56
      1050   15.5460  3.700517     5336.46     5393.03       73.05
      1051   15.5530  3.698862     5504.90     5407.87       74.19
      1052   15.5600  3.697208     5285.54     5426.03       72.70
      1053   15.5670  3.695556     5477.86     5448.41       74.01
      1054   15.5740  3.693904     5498.42     5476.24       74.15
      1055   15.5811  3.692232     5415.67     5512.07       73.59
      1056   15.5881  3.690584     5503.83     5558.55       74.19
      1057   15.5951  3.688938     5535.94     5623.84       74.40
      1058   15.6021  3.687293     5750.18     5725.85       75.83
      1059   15.6091  3.685649     5921.02     5904.44       76.95
      1060   15.6161  3.684007     6302.85     6240.43       79.39
      1061   15.6231  3.682367     6937.63     6874.05       83.29
      1062   15.6301  3.680728     8054.10     8004.34       89.74
      1063   15.6371  3.679091     9726.60     9837.79       98.62
      1064   15.6441  3.677455    12341.50    12465.00      111.09
      1065   15.6511  3.675820    15653.90    15699.30      125.12
      1066   15.6581  3.674187    18614.20    18954.40      136.43
      1067   15.6651  3.672555    21041.40    21304.90      145.06
      1068   15.6721  3.670926    21548.60    21822.40      146.79
      1069   15.6791  3.669297    19872.10    20214.10      140.97
      1070   15.6860  3.667693    17084.20    17207.30      130.71
      1071   15.6930  3.666067    13213.10    13783.60      114.95
      1072   15.7000  3.664443    10749.80    10786.10      103.68
      1073   15.7070  3.662820     8476.45     8580.72       92.07
      1074   15.7140  3.661199     7253.62     7170.78       85.17
      1075   15.7210  3.659579     6435.48     6366.60       80.22
      1076   15.7280  3.657960     6017.94     5945.98       77.58
      1077   15.7350  3.656343     5966.71     5724.46       77.24
      1078   15.7420  3.654727     5665.42     5600.80       75.27
      1079   15.7490  3.653113     5689.73     5522.27       75.43
      1080   15.7560  3.651500     5493.46     5465.87       74.12
      1081   15.7630  3.649889     5433.61     5422.00       73.71
      1082   15.7700  3.648279     5497.26     5386.41       74.14
      1083   15.7770  3.646671     5333.97     5356.89       73.03
      1084   15.7840  3.645064     5210.07     5332.01       72.18
      1085   15.7910  3.643458     5463.49     5310.81       73.92
      1086   15.7981  3.641831     5270.28     5292.29       72.60
      1087   15.8051  3.640228     5267.46     5276.42       72.58
      1088   15.8121  3.638627     5155.00     5262.49       71.80
      1089   15.8191  3.637027     5279.71     5250.17       72.66
      1090   15.8261  3.635429     5147.61     5239.21       71.75
      1091   15.8331  3.633832     5269.82     5229.40       72.59
      1092   15.8401  3.632236     5199.63     5220.57       72.11
      1093   15.8471  3.630642     5151.35     5212.61       71.77
      1094   15.8541  3.629049     5242.06     5205.42       72.40
      1095   15.8611  3.627458     5241.18     5198.91       72.40
      1096   15.8681  3.625868     5044.94     5193.02       71.03
      1097   15.8751  3.624279     5198.51     5187.73       72.10
      1098   15.8821  3.622692     5163.11     5182.99       71.85
      1099   15.8891  3.621106     5181.73     5178.81       71.98
      1100   15.8961  3.619522     5261.17     5175.19       72.53
      1101   15.9030  3.617962     5164.81     5172.19       71.87
      1102   15.9100  3.616380     5061.52     5169.78       71.14
      1103   15.9170  3.614800     5145.79     5168.07       71.73
      1104   15.9240  3.613221     5199.47     5167.43       72.11
      1105   15.9310  3.611644     5271.18     5167.77       72.60
      1106   15.9380  3.610068     5271.08     5169.29       72.60
      1107   15.9450  3.608493     5211.02     5172.34       72.19
      1108   15.9520  3.606920     5243.10     5177.48       72.41
      1109   15.9590  3.605348     5105.76     5185.85       71.45
      1110   15.9660  3.603778     5241.18     5200.42       72.40
      1111   15.9730  3.602208     5283.57     5229.23       72.69
      1112   15.9800  3.600641     5367.45     5292.64       73.26
      1113   15.9870  3.599074     5505.41     5434.90       74.20
      1114   15.9940  3.597509     5802.50     5733.30       76.17
      1115   16.0010  3.595946     6408.08     6287.29       80.05
      1116   16.0080  3.594384     7315.32     7163.81       85.53
      1117   16.0150  3.592823     8457.94     8304.15       91.97
      1118   16.0220  3.591263     9380.74     9449.76       96.85
      1119   16.0290  3.589705    10266.10    10182.20      101.32
      1120   16.0360  3.588149     9820.56    10118.20       99.10
      1121   16.0430  3.586593     9291.74     9291.89       96.39
      1122   16.0500  3.585039     8100.61     8083.63       90.00
      1123   16.0570  3.583486     7006.51     6936.05       83.70
      1124   16.0640  3.581936     6134.56     6091.85       78.32
      1125   16.0710  3.580385     5562.87     5583.23       74.58
      1126   16.0780  3.578837     5417.86     5336.21       73.61
      1127   16.0850  3.577290     5382.41     5217.31       73.36
      1128   16.0920  3.575744     5340.57     5163.52       73.08
      1129   16.0990  3.574199     5241.64     5135.86       72.40
      1130   16.1060  3.572656     5056.02     5118.44       71.11
      1131   16.1130  3.571114     5196.87     5105.62       72.09
      1132   16.1200  3.569573     5197.38     5095.45       72.09
      1133   16.1271  3.568013     5288.55     5087.00       72.72
      1134   16.1341  3.566474     5379.60     5080.04       73.35
      1135   16.1411  3.564938     5459.29     5074.15       73.89
      1136   16.1481  3.563403     5382.67     5069.12       73.37
      1137   16.1551  3.561869     5636.83     5064.79       75.08
      1138   16.1621  3.560337     5730.02     5061.06       75.70
      1139   16.1691  3.558805     5448.64     5057.85       73.81
      1140   16.1761  3.557276     5194.36     5055.10       72.07
      1141   16.1831  3.555747     5075.52     5052.79       71.24
      1142   16.1901  3.554220     5273.89     5050.88       72.62
      1143   16.1971  3.552695     5191.15     5049.38       72.05
      1144   16.2041  3.551170     4947.44     5048.28       70.34
      1145   16.2111  3.549647     5031.98     5047.61       70.94
      1146   16.2181  3.548125     5041.26     5047.39       71.00
      1147   16.2251  3.546604     5002.09     5047.66       70.73
      1148   16.2321  3.545085     5111.31     5048.49       71.49
      1149   16.2391  3.543568     5012.31     5049.93       70.80
      1150   16.2461  3.542051     5046.69     5052.10       71.04
      1151   16.2531  3.540536     5005.98     5055.11       70.75
      1152   16.2601  3.539022     5077.09     5059.12       71.25
      1153   16.2671  3.537509     5144.65     5064.34       71.73
      1154   16.2741  3.535998     5025.40     5071.03       70.89
      1155   16.2811  3.534487     5040.87     5079.54       71.00
      1156   16.2881  3.532979     5052.41     5090.34       71.08
      1157   16.2951  3.531471     5098.36     5104.06       71.40
      1158   16.3021  3.529965     5048.05     5121.59       71.05
      1159   16.3091  3.528461     5026.38     5144.27       70.90
      1160   16.3161  3.526957     5172.57     5174.52       71.92
      1161   16.3231  3.525455     5033.00     5217.79       70.94
      1162   16.3301  3.523954     5232.82     5288.21       72.34
      1163   16.3371  3.522454     5354.53     5422.33       73.17
      1164   16.3440  3.520977     5745.54     5699.11       75.80
      1165   16.3510  3.519480     6125.00     6283.72       78.26
      1166   16.3580  3.517984     7177.25     7429.59       84.72
      1167   16.3650  3.516489     9003.75     9388.96       94.89
      1168   16.3720  3.514996    11723.80    12231.80      108.28
      1169   16.3790  3.513504    15472.60    15589.30      124.39
      1170   16.3860  3.512013    18350.40    18545.80      135.46
      1171   16.3930  3.510524    19577.70    19912.70      139.92
      1172   16.4000  3.509036    18494.70    18950.10      135.99
      1173   16.4070  3.507549    15786.10    16108.50      125.64
      1174   16.4140  3.506063    12236.70    12646.90      110.62
      1175   16.4210  3.504579     8987.37     9626.21       94.80
      1176   16.4280  3.503096     7106.92     7515.66       84.30
      1177   16.4350  3.501614     6161.34     6284.57       78.49
      1178   16.4420  3.500134     5794.14     5662.55       76.12
      1179   16.4490  3.498654     5421.08     5374.31       73.63
      1180   16.4560  3.497176     5454.98     5238.54       73.86
      1181   16.4630  3.495699     5089.54     5165.08       71.34
      1182   16.4700  3.494224     5198.92     5117.19       72.10
      1183   16.4770  3.492750     5078.16     5081.60       71.26
      1184   16.4840  3.491277     5030.45     5053.39       70.93
      1185   16.4910  3.489805     5007.69     5030.32       70.76
      1186   16.4980  3.488335     5078.29     5011.09       71.26
      1187   16.5050  3.486866     5056.97     4994.78       71.11
      1188   16.5120  3.485398     5040.26     4980.78       70.99
      1189   16.5190  3.483931     5015.88     4968.59       70.82
      1190   16.5260  3.482465     5137.88     4957.85       71.68
      1191   16.5330  3.481001     4986.98     4948.30       70.62
      1192   16.5400  3.479538     5096.23     4939.71       71.39
      1193   16.5470  3.478076     5058.80     4931.92       71.13
      1194   16.5540  3.476616     5090.34     4924.80       71.35
      1195   16.5611  3.475136     5038.35     4918.15       70.98
      1196   16.5681  3.473678     4904.15     4912.06       70.03
      1197   16.5751  3.472221     4932.18     4906.38       70.23
      1198   16.5821  3.470766     4873.68     4901.05       69.81
      1199   16.5891  3.469311     4876.67     4896.01       69.83
      1200   16.5961  3.467858     4849.17     4891.23       69.64
      1201   16.6031  3.466406     4804.45     4886.67       69.31
      1202   16.6101  3.464956     4914.13     4882.31       70.10
      1203   16.6171  3.463506     4892.23     4878.12       69.94
      1204   16.6241  3.462058     5006.75     4874.08       70.76
      1205   16.6311  3.460611     4914.60     4870.17       70.10
      1206   16.6381  3.459165     4907.02     4866.39       70.05
      1207   16.6451  3.457721     4872.53     4862.71       69.80
      1208   16.6521  3.456277     4967.99     4873.79       70.48
      1209   16.6591  3.454835     5106.92     4870.96       71.46
      1210   16.6661  3.453395     5056.45     4868.25       71.11
      1211   16.6731  3.451955     5058.92     4865.66       71.13
      1212   16.6801  3.450517     4915.92     4863.18       70.11
      1213   16.6871  3.449080     4877.14     4860.83       69.84
      1214   16.6941  3.447644     4884.73     4858.59       69.89
      1215   16.7011  3.446209     4951.67     4856.47       70.37
      1216   16.7081  3.444775     4905.02     4854.48       70.04
      1217   16.7151  3.443343     4971.02     4852.61       70.51
      1218   16.7221  3.441912     4932.90     4838.67       70.23
      1219   16.7291  3.440482     4861.77     4837.59       69.73
      1220   16.7361  3.439053     4783.27     4836.64       69.16
      1221   16.7431  3.437625     4718.92     4835.83       68.69
      1222   16.7501  3.436199     4816.27     4835.17       69.40
      1223   16.7571  3.434774     4864.71     4834.70       69.75
      1224   16.7641  3.433350     4899.90     4834.43       70.00
      1225   16.7711  3.431927     4894.28     4834.40       69.96
      1226   16.7780  3.430526     4924.38     4834.63       70.17
      1227   16.7850  3.429105     4806.61     4835.16       69.33
      1228   16.7920  3.427686     4771.02     4836.06       69.07
      1229   16.7990  3.426268     4826.19     4837.38       69.47
      1230   16.8060  3.424851     4789.23     4839.17       69.20
      1231   16.8130  3.423435     4824.29     4841.52       69.46
      1232   16.8200  3.422021     4773.90     4844.55       69.09
      1233   16.8270  3.420608     4764.12     4848.38       69.02
      1234   16.8340  3.419195     4832.31     4853.18       69.51
      1235   16.8410  3.417784     4688.85     4859.15       68.48
      1236   16.8480  3.416375     4893.21     4866.56       69.95
      1237   16.8550  3.414966     4872.27     4875.75       69.80
      1238   16.8620  3.413559     4973.02     4887.16       70.52
      1239   16.8690  3.412153     4884.14     4901.40       69.89
      1240   16.8760  3.410748     4810.52     4919.28       69.36
      1241   16.8830  3.409343     5061.77     4941.98       71.15
      1242   16.8900  3.407941     5007.75     4971.39       70.77
      1243   16.8970  3.406539     4929.78     5011.23       70.21
      1244   16.9040  3.405139     5170.88     5070.49       71.91
      1245   16.9110  3.403740     5050.08     5172.70       71.06
      1246   16.9180  3.402341     5359.26     5375.88       73.21
      1247   16.9250  3.400944     5682.46     5804.69       75.38
      1248   16.9320  3.399549     6722.03     6676.88       81.99
      1249   16.9390  3.398154     8318.63     8278.66       91.21
      1250   16.9460  3.396760    10723.90    10828.50      103.56
      1251   16.9530  3.395368    14823.50    14224.60      121.75
      1252   16.9600  3.393977    18379.60    17818.50      135.57
      1253   16.9670  3.392587    21310.50    20441.60      145.98
      1254   16.9740  3.391198    21658.90    20902.60      147.17
      1255   16.9810  3.389810    18775.50    18895.00      137.02
      1256   16.9880  3.388424    14736.30    15392.30      121.39
      1257   16.9950  3.387038    11134.60    11748.90      105.52
      1258   17.0021  3.385634     8245.09     8816.76       90.80
      1259   17.0091  3.384251     6473.74     6939.37       80.46
      1260   17.0161  3.382869     5620.50     5901.30       74.97
      1261   17.0231  3.381489     5305.55     5393.06       72.84
      1262   17.0301  3.380109     5037.00     5156.67       70.97
      1263   17.0371  3.378731     5024.88     5039.66       70.89
      1264   17.0441  3.377353     4816.95     4971.54       69.40
      1265   17.0511  3.375977     4848.58     4924.89       69.63
      1266   17.0581  3.374602     4665.09     4890.10       68.30
      1267   17.0651  3.373228     4793.77     4863.77       69.24
      1268   17.0721  3.371855     4775.72     4844.34       69.11
      1269   17.0791  3.370483     4871.66     4830.33       69.80
      1270   17.0861  3.369112     4916.88     4819.46       70.12
      1271   17.0931  3.367743     4663.37     4808.76       68.29
      1272   17.1001  3.366375     4862.40     4795.73       69.73
      1273   17.1071  3.365007     4747.87     4780.01       68.90
      1274   17.1141  3.363642     4815.87     4763.56       69.40
      1275   17.1211  3.362277     4618.62     4748.56       67.96
      1276   17.1281  3.360913     4664.85     4736.13       68.30
      1277   17.1351  3.359550     4773.04     4726.22       69.09
      1278   17.1421  3.358188     4695.31     4718.17       68.52
      1279   17.1491  3.356827     4706.02     4711.29       68.60
      1280   17.1561  3.355468     4694.10     4705.13       68.51
      1281   17.1631  3.354110     4741.99     4699.45       68.86
      1282   17.1701  3.352753     4581.14     4694.13       67.68
      1283   17.1771  3.351397     4743.07     4689.09       68.87
      1284   17.1841  3.350042     4738.28     4684.31       68.84
      1285   17.1911  3.348688     4722.98     4679.75       68.72
      1286   17.1981  3.347335     4808.72     4675.38       69.34
      1287   17.2051  3.345984     4750.06     4671.17       68.92
      1288   17.2121  3.344633     4777.81     4667.12       69.12
      1289   17.2190  3.343303     4634.62     4663.25       68.08
      1290   17.2260  3.341954     4707.02     4659.44       68.61
      1291   17.2330  3.340607     4572.40     4655.74       67.62
      1292   17.2400  3.339261     4644.19     4652.13       68.15
      1293   17.2470  3.337916     4628.66     4648.61       68.03
      1294   17.2540  3.336572     4720.18     4645.17       68.70
      1295   17.2610  3.335229     4611.07     4641.79       67.90
      1296   17.2680  3.333888     4649.36     4638.48       68.19
      1297   17.2750  3.332546     4604.76     4635.22       67.86
      1298   17.2820  3.331207     4742.49     4632.02       68.87
      1299   17.2890  3.329869     4605.57     4628.86       67.86
      1300   17.2960  3.328531     4640.56     4625.75       68.12
      1301   17.3030  3.327195     4588.12     4608.97       67.74
      1302   17.3100  3.325860     4642.44     4606.49       68.14
      1303   17.3170  3.324526     4656.87     4604.02       68.24
      1304   17.3240  3.323192     4568.49     4601.54       67.59
      1305   17.3310  3.321861     4725.19     4599.06       68.74
      1306   17.3380  3.320529     4628.66     4596.58       68.03
      1307   17.3450  3.319200     4583.43     4594.10       67.70
      1308   17.3520  3.317871     4646.92     4591.62       68.17
      1309   17.3590  3.316543     4626.25     4589.15       68.02
      1310   17.3660  3.315217     4654.33     4586.67       68.22
      1311   17.3730  3.313891     4573.05     4584.19       67.62
      1312   17.3800  3.312567     4713.28     4581.72       68.65
      1313   17.3870  3.311243     4653.01     4579.24       68.21
      1314   17.3940  3.309921     4688.01     4576.76       68.47
      1315   17.4010  3.308599     4538.41     4574.29       67.37
      1316   17.4080  3.307279     4665.41     4571.79       68.30
      1317   17.4150  3.305960     4718.95     4569.32       68.69
      1318   17.4220  3.304642     4722.36     4566.84       68.72
      1319   17.4290  3.303325     4775.47     4564.36       69.10
      1320   17.4361  3.301990     4731.90     4561.85       68.79
      1321   17.4431  3.300676     4762.35     4559.38       69.01
      1322   17.4501  3.299361     4729.37     4556.90       68.77
      1323   17.4571  3.298049     4599.81     4554.43       67.82
      1324   17.4641  3.296737     4563.15     4551.95       67.55
      1325   17.4711  3.295427     4579.00     4549.39       67.67
      1326   17.4781  3.294117     4596.71     4546.83       67.80
      1327   17.4851  3.292809     4559.01     4544.26       67.52
      1328   17.4921  3.291501     4667.40     4541.70       68.32
      1329   17.4991  3.290195     4550.69     4539.14       67.46
      1330   17.5061  3.288889     4525.40     4536.58       67.27
      1331   17.5131  3.287585     4616.40     4534.02       67.94
      1332   17.5201  3.286282     4591.85     4531.46       67.76
      1333   17.5271  3.284980     4687.38     4528.89       68.46
      1334   17.5341  3.283678     4532.20     4526.33       67.32
      1335   17.5411  3.282378     4589.48     4523.77       67.75
      1336   17.5481  3.281079     4625.28     4521.21       68.01
      1337   17.5551  3.279781     4509.84     4518.65       67.16
      1338   17.5621  3.278484     4391.47     4516.09       66.27
      1339   17.5691  3.277188     4624.10     4513.52       68.00
      1340   17.5761  3.275893     4569.78     4510.96       67.60
      1341   17.5831  3.274599     4500.03     4508.40       67.08
      1342   17.5901  3.273306     4547.82     4505.84       67.44
      1343   17.5971  3.272014     4576.87     4503.28       67.65
      1344   17.6041  3.270724     4491.29     4500.72       67.02
      1345   17.6111  3.269433     4589.10     4498.16       67.74
      1346   17.6181  3.268145     4492.85     4495.60       67.03
      1347   17.6251  3.266857     4536.04     4493.03       67.35
      1348   17.6321  3.265571     4614.81     4490.47       67.93
      1349   17.6391  3.264285     4480.50     4487.91       66.94
      1350   17.6461  3.263000     4447.65     4485.35       66.69
      1351   17.6530  3.261735     4587.90     4482.83       67.73
      1352   17.6600  3.260452     4469.88     4496.22       66.86
      1353   17.6670  3.259171     4487.85     4494.38       66.99
      1354   17.6740  3.257890     4506.75     4492.59       67.13
      1355   17.6810  3.256610     4524.42     4490.85       67.26
      1356   17.6880  3.255332     4452.27     4489.17       66.73
      1357   17.6950  3.254054     4353.60     4487.56       65.98
      1358   17.7020  3.252778     4397.42     4486.02       66.31
      1359   17.7090  3.251502     4517.85     4484.57       67.21
      1360   17.7160  3.250228     4420.47     4483.20       66.49
      1361   17.7230  3.248955     4394.75     4481.92       66.29
      1362   17.7300  3.247682     4559.99     4480.76       67.53
      1363   17.7370  3.246411     4482.99     4479.72       66.96
      1364   17.7440  3.245140     4551.12     4478.81       67.46
      1365   17.7510  3.243871     4445.91     4478.06       66.68
      1366   17.7580  3.242602     4607.53     4477.48       67.88
      1367   17.7650  3.241335     4416.83     4477.10       66.46
      1368   17.7720  3.240068     4570.64     4476.93       67.61
      1369   17.7790  3.238803     4599.55     4477.02       67.82
      1370   17.7860  3.237539     4424.76     4477.40       66.52
      1371   17.7930  3.236275     4400.34     4478.10       66.34
      1372   17.8000  3.235013     4539.28     4479.19       67.37
      1373   17.8070  3.233751     4433.85     4480.73       66.59
      1374   17.8140  3.232491     4493.29     4482.79       67.03
      1375   17.8210  3.231231     4499.60     4485.46       67.08
      1376   17.8280  3.229973     4476.86     4488.86       66.91
      1377   17.8350  3.228715     4371.45     4493.12       66.12
      1378   17.8420  3.227458     4657.03     4498.42       68.24
      1379   17.8490  3.226203     4458.48     4504.98       66.77
      1380   17.8560  3.224948     4469.50     4513.09       66.85
      1381   17.8630  3.223695     4538.75     4523.10       67.37
      1382   17.8700  3.222442     4575.94     4535.50       67.65
      1383   17.8771  3.221173     4439.39     4551.17       66.63
      1384   17.8841  3.219923     4447.60     4570.56       66.69
      1385   17.8911  3.218673     4638.18     4595.10       68.10
      1386   17.8981  3.217425     4693.55     4626.79       68.51
      1387   17.9051  3.216177     4689.57     4669.47       68.48
      1388   17.9121  3.214930     4517.78     4732.39       67.21
      1389   17.9191  3.213685     4884.12     4839.74       69.89
      1390   17.9261  3.212440     5065.42     5051.42       71.17
      1391   17.9331  3.211196     5616.02     5497.09       74.94
      1392   17.9401  3.209954     6416.12     6404.97       80.10
      1393   17.9471  3.208712     8050.51     8078.73       89.72
      1394   17.9541  3.207471    10979.10    10754.70      104.78
      1395   17.9611  3.206231    14795.20    14343.60      121.64
      1396   17.9681  3.204992    19069.70    18182.20      138.09
      1397   17.9751  3.203754    21776.50    21043.20      147.57
      1398   17.9821  3.202518    22052.10    21641.90      148.50
      1399   17.9891  3.201282    20142.50    19605.30      141.92
      1400   17.9961  3.200047    16349.90    15927.50      127.87
      1401   18.0031  3.198813    12102.10    12046.00      110.01
      1402   18.0101  3.197580     8551.72     8918.86       92.48
      1403   18.0171  3.196347     6642.75     6851.41       81.50
      1404   18.0241  3.195116     5639.14     5690.62       75.09
      1405   18.0311  3.193887     5153.09     5114.63       71.79
      1406   18.0381  3.192657     4869.14     4844.78       69.78
      1407   18.0451  3.191429     4866.54     4711.67       69.76
      1408   18.0521  3.190202     4529.33     4634.96       67.30
      1409   18.0591  3.188975     4527.18     4582.57       67.28
      1410   18.0661  3.187750     4479.38     4542.74       66.93
      1411   18.0731  3.186526     4397.09     4510.88       66.31
      1412   18.0801  3.185302     4436.07     4484.70       66.60
      1413   18.0871  3.184079     4494.77     4462.81       67.04
      1414   18.0940  3.182875     4437.75     4444.47       66.62
      1415   18.1010  3.181655     4424.20     4428.47       66.51
      1416   18.1080  3.180435     4367.86     4414.54       66.09
      1417   18.1150  3.179216     4351.92     4402.28       65.97
      1418   18.1220  3.177999     4399.18     4391.39       66.33
      1419   18.1290  3.176782     4439.59     4381.62       66.63
      1420   18.1360  3.175566     4370.13     4372.77       66.11
      1421   18.1430  3.174351     4340.54     4364.71       65.88
      1422   18.1500  3.173137     4311.26     4357.29       65.66
      1423   18.1570  3.171924     4391.84     4350.44       66.27
      1424   18.1640  3.170712     4291.31     4344.05       65.51
      1425   18.1710  3.169500     4390.89     4338.08       66.26
      1426   18.1780  3.168290     4200.06     4332.45       64.81
      1427   18.1850  3.167081     4373.39     4327.13       66.13
      1428   18.1920  3.165873     4319.81     4322.08       65.73
      1429   18.1990  3.164665     4293.91     4317.26       65.53
      1430   18.2060  3.163459     4172.50     4312.64       64.59
      1431   18.2130  3.162253     4336.80     4308.21       65.85
      1432   18.2200  3.161048     4353.54     4303.93       65.98
      1433   18.2270  3.159845     4236.20     4299.80       65.09
      1434   18.2340  3.158642     4371.38     4295.80       66.12
      1435   18.2410  3.157440     4354.16     4291.91       65.99
      1436   18.2480  3.156239     4286.40     4288.12       65.47
      1437   18.2550  3.155039     4224.83     4284.42       65.00
      1438   18.2620  3.153840     4352.82     4280.81       65.98
      1439   18.2690  3.152642     4230.99     4277.27       65.05
      1440   18.2760  3.151444     4451.90     4273.80       66.72
      1441   18.2830  3.150248     4349.54     4270.40       65.95
      1442   18.2900  3.149052     4222.85     4267.05       64.98
      1443   18.2970  3.147858     4312.56     4263.75       65.67
      1444   18.3040  3.146664     4303.52     4260.50       65.60
      1445   18.3111  3.145454     4292.18     4257.24       65.51
      1446   18.3181  3.144263     4188.46     4239.71       64.72
      1447   18.3251  3.143072     4252.65     4237.15       65.21
      1448   18.3321  3.141882     4179.67     4234.59       64.65
      1449   18.3391  3.140693     4347.91     4232.04       65.94
      1450   18.3461  3.139505     4337.79     4229.48       65.86
      1451   18.3531  3.138318     4302.16     4226.92       65.59
      1452   18.3601  3.137131     4272.40     4224.37       65.36
      1453   18.3671  3.135947     4326.78     4221.81       65.78
      1454   18.3741  3.134762     4274.89     4219.25       65.38
      1455   18.3811  3.133578     4403.34     4216.70       66.36
      1456   18.3881  3.132396     4262.09     4214.14       65.28
      1457   18.3951  3.131214     4297.86     4211.58       65.56
      1458   18.4021  3.130033     4277.31     4209.03       65.40
      1459   18.4091  3.128853     4297.54     4206.47       65.56
      1460   18.4161  3.127674     4274.35     4203.91       65.38
      1461   18.4231  3.126496     4224.13     4201.36       64.99
      1462   18.4301  3.125319     4123.73     4198.80       64.22
      1463   18.4371  3.124142     4234.56     4196.25       65.07
      1464   18.4441  3.122967     4162.63     4193.69       64.52
      1465   18.4511  3.121793     4216.17     4191.13       64.93
      1466   18.4581  3.120619     4050.58     4188.58       63.64
      1467   18.4651  3.119446     4344.81     4186.02       65.92
      1468   18.4721  3.118274     4154.09     4183.46       64.45
      1469   18.4791  3.117103     4257.24     4180.91       65.25
      1470   18.4861  3.115933     4239.15     4178.35       65.11
      1471   18.4931  3.114764     4161.46     4175.80       64.51
      1472   18.5001  3.113596     4226.44     4173.24       65.01
      1473   18.5071  3.112428     4238.60     4170.69       65.10
      1474   18.5141  3.111262     4136.36     4168.13       64.31
      1475   18.5211  3.110096     4258.57     4165.57       65.26
      1476   18.5280  3.108948     4069.82     4163.05       63.80
      1477   18.5350  3.107784     4156.55     4160.50       64.47
      1478   18.5420  3.106621     4131.66     4157.94       64.28
      1479   18.5490  3.105459     4140.19     4155.39       64.34
      1480   18.5560  3.104297     4228.48     4152.83       65.03
      1481   18.5630  3.103137     4253.89     4150.28       65.22
      1482   18.5700  3.101978     4209.27     4147.72       64.88
      1483   18.5770  3.100819     4156.50     4145.17       64.47
      1484   18.5840  3.099662     4054.58     4142.61       63.68
      1485   18.5910  3.098505     4177.35     4140.06       64.63
      1486   18.5980  3.097349     4209.46     4137.50       64.88
      1487   18.6050  3.096194     4145.17     4134.94       64.38
      1488   18.6120  3.095039     4224.04     4132.39       64.99
      1489   18.6190  3.093886     4160.62     4129.83       64.50
      1490   18.6260  3.092733     4042.55     4127.28       63.58
      1491   18.6330  3.091582     4162.48     4124.72       64.52
      1492   18.6400  3.090431     4094.77     4122.17       63.99
      1493   18.6470  3.089281     4142.28     4119.61       64.36
      1494   18.6540  3.088132     4114.75     4117.06       64.15
      1495   18.6610  3.086984     3997.44     4114.50       63.23
      1496   18.6680  3.085837     4248.89     4111.95       65.18
      1497   18.6750  3.084691     4181.06     4109.39       64.66
      1498   18.6820  3.083545     4251.84     4106.84       65.21
      1499   18.6890  3.082400     4127.44     4104.28       64.25
      1500   18.6960  3.081256     4210.81     4101.73       64.89
      1501   18.7030  3.080113     4111.71     4099.17       64.12
      1502   18.7100  3.078971     4150.35     4096.62       64.42
      1503   18.7170  3.077830     4137.26     4094.06       64.32
      1504   18.7240  3.076689     4137.50     4091.51       64.32
      1505   18.7310  3.075550     4117.16     4088.96       64.17
      1506   18.7380  3.074411     4187.76     4086.40       64.71
      1507   18.7450  3.073273     4173.58     4083.85       64.60
      1508   18.7521  3.072120     4086.56     4081.25       63.93
      1509   18.7591  3.070984     4142.09     4078.70       64.36
      1510   18.7661  3.069849     4228.36     4076.15       65.03
      1511   18.7731  3.068714     4243.15     4073.59       65.14
      1512   18.7801  3.067581     4501.38     4071.04       67.09
      1513   18.7871  3.066448     4925.88     4068.48       70.18
      1514   18.7941  3.065316     5002.54     4065.93       70.73
      1515   18.8011  3.064185     4799.87     4063.37       69.28
      1516   18.8081  3.063055     4338.18     4060.82       65.86
      1517   18.8151  3.061926     4119.49     4058.27       64.18
      1518   18.8221  3.060797     4262.38     4055.71       65.29
      1519   18.8291  3.059669     4118.54     4053.16       64.18
      1520   18.8361  3.058543     4188.84     4050.60       64.72
      1521   18.8431  3.057417     3986.34     4048.05       63.14
      1522   18.8501  3.056292     4035.34     4045.49       63.52
      1523   18.8571  3.055168     4128.16     4042.94       64.25
      1524   18.8641  3.054044     4048.75     4040.39       63.63
      1525   18.8711  3.052921     4079.93     4037.83       63.87
      1526   18.8781  3.051800     4033.82     4035.28       63.51
      1527   18.8851  3.050679     4051.22     4032.73       63.65
      1528   18.8921  3.049558     4154.98     4030.17       64.46
      1529   18.8991  3.048440     4123.69     4027.62       64.22
      1530   18.9061  3.047321     4182.56     4025.06       64.67
      1531   18.9131  3.046203     3982.00     4022.51       63.10
      1532   18.9201  3.045087     4051.27     4019.96       63.65
      1533   18.9271  3.043970     4097.41     4017.40       64.01
      1534   18.9341  3.042856     4102.72     4014.85       64.05
      1535   18.9411  3.041741     4044.75     4012.29       63.60
      1536   18.9481  3.040628     4024.08     4009.74       63.44
      1537   18.9551  3.039515     4051.72     4007.19       63.65
      1538   18.9621  3.038403     4008.60     4004.63       63.31
      1539   18.9690  3.037308     4079.70     4002.12       63.87
      1540   18.9760  3.036198     4057.11     3999.56       63.70
      1541   18.9830  3.035089     4089.39     4013.26       63.95
      1542   18.9900  3.033980     4173.98     4011.38       64.61
      1543   18.9970  3.032872     3900.31     4009.54       62.45
      1544   19.0040  3.031766     4129.63     4007.74       64.26
      1545   19.0110  3.030659     3915.17     4006.00       62.57
      1546   19.0180  3.029554     3948.71     4004.33       62.84
      1547   19.0250  3.028450     4057.83     4002.72       63.70
      1548   19.0320  3.027346     4018.54     4001.18       63.39
      1549   19.0390  3.026244     3951.09     3999.70       62.86
      1550   19.0460  3.025141     4092.99     3998.31       63.98
      1551   19.0530  3.024040     3917.86     3997.00       62.59
      1552   19.0600  3.022940     4102.90     3995.78       64.05
      1553   19.0670  3.021841     3813.46     3994.67       61.75
      1554   19.0740  3.020741     3902.39     3993.68       62.47
      1555   19.0810  3.019644     3980.02     3992.81       63.09
      1556   19.0880  3.018547     4041.77     3992.09       63.57
      1557   19.0950  3.017450     4127.48     3991.52       64.25
      1558   19.1020  3.016355     3937.69     3991.14       62.75
      1559   19.1090  3.015260     4027.52     3990.96       63.46
      1560   19.1160  3.014166     4103.30     3991.01       64.06
      1561   19.1230  3.013073     4064.00     3991.32       63.75
      1562   19.1300  3.011981     3958.16     3991.92       62.91
      1563   19.1370  3.010890     4030.29     3992.86       63.48
      1564   19.1440  3.009799     4007.23     3994.18       63.30
      1565   19.1510  3.008709     4006.20     3995.95       63.29
      1566   19.1580  3.007619     3982.64     3998.24       63.11
      1567   19.1650  3.006531     3947.85     4001.13       62.83
      1568   19.1720  3.005444     4032.64     4004.73       63.50
      1569   19.1790  3.004357     4012.70     4009.17       63.35
      1570   19.1861  3.003256     4007.10     4014.69       63.30
      1571   19.1931  3.002171     4029.61     4021.33       63.48
      1572   19.2001  3.001086     4043.48     4029.41       63.59
      1573   19.2071  3.000003     4065.64     4039.25       63.76
      1574   19.2141  2.998920     3954.11     4051.26       62.88
      1575   19.2211  2.997838     3999.10     4065.96       63.24
      1576   19.2281  2.996758     4066.36     4084.06       63.77
      1577   19.2351  2.995677     4211.11     4106.52       64.89
      1578   19.2421  2.994597     4011.86     4134.75       63.34
      1579   19.2491  2.993519     4156.74     4171.12       64.47
      1580   19.2561  2.992441     4280.48     4220.39       65.43
      1581   19.2631  2.991364     4344.48     4293.53       65.91
      1582   19.2701  2.990287     4472.20     4416.29       66.87
      1583   19.2771  2.989212     4805.16     4645.16       69.32
      1584   19.2841  2.988137     5205.08     5087.32       72.15
      1585   19.2911  2.987063     6094.12     5911.18       78.06
      1586   19.2981  2.985990     7441.86     7318.00       86.27
      1587   19.3051  2.984917     9811.21     9446.27       99.05
      1588   19.3121  2.983846    12391.30    12224.00      111.32
      1589   19.3191  2.982775    15667.00    15224.00      125.17
      1590   19.3261  2.981705    17662.30    17646.80      132.90
      1591   19.3331  2.980635    18259.10    18559.40      135.13
      1592   19.3401  2.979567    17345.20    17501.80      131.70
      1593   19.3471  2.978499    15004.10    14953.50      122.49
      1594   19.3541  2.977432    11804.20    11901.40      108.65
      1595   19.3611  2.976366     9013.38     9143.74       94.94
      1596   19.3681  2.975300     7212.74     7073.57       84.93
      1597   19.3751  2.974236     6102.33     5732.36       78.12
      1598   19.3821  2.973172     5075.24     4962.50       71.24
      1599   19.3891  2.972108     4892.53     4555.62       69.95
      1600   19.3961  2.971046     4515.97     4345.10       67.20
      1601   19.4030  2.969999     4341.22     4230.47       65.89
      1602   19.4100  2.968939     4262.71     4157.51       65.29
      1603   19.4170  2.967879     4203.24     4105.67       64.83
      1604   19.4240  2.966819     4125.36     4065.54       64.23
      1605   19.4310  2.965761     4071.25     4033.05       63.81
      1606   19.4380  2.964703     3988.31     4006.09       63.15
      1607   19.4450  2.963646     3993.11     3983.35       63.19
      1608   19.4520  2.962590     3983.33     3963.92       63.11
      1609   19.4590  2.961535     3905.05     3947.12       62.49
      1610   19.4660  2.960479     3986.72     3940.89       63.14
      1611   19.4730  2.959426     3895.07     3928.26       62.41
      1612   19.4800  2.958372     3913.25     3917.07       62.56
      1613   19.4870  2.957320     3928.68     3907.07       62.68
      1614   19.4940  2.956269     3834.36     3898.07       61.92
      1615   19.5010  2.955217     3913.92     3889.92       62.56
      1616   19.5080  2.954168     3814.39     3882.50       61.76
      1617   19.5150  2.953118     3901.51     3875.70       62.46
      1618   19.5220  2.952069     4046.18     3869.45       63.61
      1619   19.5290  2.951021     3874.81     3863.69       62.25
      1620   19.5360  2.949974     4017.04     3858.34       63.38
      1621   19.5430  2.948928     3884.85     3853.38       62.33
      1622   19.5500  2.947882     3889.37     3849.69       62.36
      1623   19.5570  2.946837     3887.09     3845.42       62.35
      1624   19.5640  2.945793     3797.94     3841.45       61.63
      1625   19.5710  2.944750     3875.97     3837.75       62.26
      1626   19.5780  2.943707     3925.20     3834.31       62.65
      1627   19.5850  2.942666     3705.68     3831.12       60.87
      1628   19.5920  2.941625     3842.16     3828.17       61.99
      1629   19.5990  2.940584     3867.38     3825.48       62.19
      1630   19.6060  2.939544     3837.17     3823.02       61.94
      1631   19.6130  2.938505     3820.28     3820.82       61.81
      1632   19.6200  2.937467     3900.55     3818.89       62.45
      1633   19.6271  2.936415     3752.37     3817.21       61.26
      1634   19.6341  2.935378     3813.17     3815.86       61.75
      1635   19.6411  2.934342     3838.97     3814.84       61.96
      1636   19.6481  2.933307     3790.65     3814.19       61.57
      1637   19.6551  2.932273     3771.20     3813.94       61.41
      1638   19.6621  2.931239     3830.09     3814.17       61.89
      1639   19.6691  2.930207     3868.09     3814.93       62.19
      1640   19.6761  2.929174     3843.74     3816.32       62.00
      1641   19.6831  2.928143     3948.23     3818.45       62.83
      1642   19.6901  2.927112     3679.04     3821.47       60.66
      1643   19.6971  2.926082     3949.12     3810.49       62.84
      1644   19.7041  2.925052     3790.61     3816.45       61.57
      1645   19.7111  2.924024     3798.83     3824.02       61.63
      1646   19.7181  2.922997     3747.06     3833.63       61.21
      1647   19.7251  2.921969     3800.38     3845.86       61.65
      1648   19.7321  2.920943     4090.10     3861.68       63.95
      1649   19.7391  2.919917     3845.89     3882.78       62.02
      1650   19.7461  2.918893     3786.34     3912.88       61.53
      1651   19.7531  2.917869     3983.08     3960.68       63.11
      1652   19.7601  2.916845     3938.11     4046.00       62.75
      1653   19.7671  2.915823     4295.10     4209.42       65.54
      1654   19.7741  2.914800     4588.85     4521.21       67.74
      1655   19.7811  2.913779     4916.62     5079.21       70.12
      1656   19.7881  2.912759     5663.25     5978.51       75.25
      1657   19.7951  2.911739     6842.73     7248.74       82.72
      1658   19.8021  2.910720     8190.05     8775.01       90.50
      1659   19.8091  2.909702     9581.06    10245.30       97.88
      1660   19.8161  2.908684    10381.40    11192.30      101.89
      1661   19.8231  2.907667    10302.50    11202.20      101.50
      1662   19.8301  2.906651     9459.00    10254.20       97.26
      1663   19.8371  2.905636     7953.44     8763.47       89.18
      1664   19.8440  2.904635     6584.76     7241.03       81.15
      1665   19.8510  2.903622     5573.84     5958.10       74.66
      1666   19.8580  2.902608     4752.43     5055.76       68.94
      1667   19.8650  2.901596     4659.88     4504.76       68.26
      1668   19.8720  2.900584     4271.72     4210.64       65.36
      1669   19.8790  2.899573     4151.03     4079.03       64.43
      1670   19.8860  2.898562     4138.48     4047.01       64.33
      1671   19.8930  2.897552     3993.49     4082.83       63.19
      1672   19.9000  2.896544     4135.44     4170.33       64.31
      1673   19.9070  2.895535     4294.95     4293.28       65.54
      1674   19.9140  2.894528     4301.91     4423.83       65.59
      1675   19.9210  2.893521     4357.69     4520.20       66.01
      1676   19.9280  2.892515     4392.01     4539.15       66.27
      1677   19.9350  2.891509     4393.81     4463.89       66.29
      1678   19.9420  2.890505     4003.96     4320.78       63.28
      1679   19.9490  2.889501     4218.98     4155.60       64.95
      1680   19.9560  2.888498     3957.31     4004.77       62.91
      1681   19.9630  2.887495     3863.19     3886.75       62.15
      1682   19.9700  2.886493     3820.54     3804.84       61.81
      1683   19.9770  2.885492     3754.74     3752.80       61.28
      1684   19.9840  2.884491     3835.30     3721.24       61.93
      1685   19.9910  2.883492     3720.02     3701.82       60.99
      1686   19.9980  2.882493     3750.05     3688.87       61.24
      1687   20.0050  2.881494     3761.23     3679.23       61.33
      1688   20.0120  2.880497     3620.43     3671.32       60.17
      1689   20.0190  2.879500     3789.31     3664.44       61.56
      1690   20.0260  2.878503     3754.16     3658.26       61.27
      1691   20.0330  2.877507     3619.29     3652.60       60.16
      1692   20.0400  2.876513     3680.86     3647.36       60.67
      1693   20.0470  2.875519     3706.32     3642.45       60.88
      1694   20.0540  2.874525     3610.12     3637.83       60.08
      1695   20.0611  2.873518     3697.53     3633.38       60.81
      1696   20.0681  2.872526     3598.09     3629.19       59.98
      1697   20.0751  2.871535     3698.37     3625.18       60.81
      1698   20.0821  2.870544     3634.26     3621.31       60.28
      1699   20.0891  2.869554     3537.64     3617.58       59.48
      1700   20.0961  2.868565     3625.14     3613.95       60.21
      1701   20.1031  2.867576     3603.23     3610.42       60.03
      1702   20.1101  2.866588     3581.98     3606.98       59.85
      1703   20.1171  2.865601     3620.11     3603.62       60.17
      1704   20.1241  2.864615     3656.47     3600.33       60.47
      1705   20.1311  2.863629     3686.24     3597.10       60.71
      1706   20.1381  2.862644     3535.90     3593.93       59.46
      1707   20.1451  2.861659     3478.65     3590.81       58.98
      1708   20.1521  2.860676     3645.83     3587.73       60.38
      1709   20.1591  2.859692     3632.46     3584.70       60.27
      1710   20.1661  2.858710     3653.78     3581.70       60.45
      1711   20.1731  2.857729     3627.95     3578.75       60.23
      1712   20.1801  2.856747     3661.27     3575.82       60.51
      1713   20.1871  2.855767     3629.57     3565.04       60.25
      1714   20.1941  2.854787     3527.61     3562.47       59.39
      1715   20.2011  2.853809     3644.56     3559.91       60.37
      1716   20.2081  2.852830     3470.27     3557.37       58.91
      1717   20.2151  2.851853     3520.60     3554.84       59.33
      1718   20.2221  2.850876     3610.62     3552.32       60.09
      1719   20.2291  2.849900     3681.03     3549.82       60.67
      1720   20.2361  2.848924     3566.91     3547.34       59.72
      1721   20.2431  2.847949     3484.38     3544.87       59.03
      1722   20.2501  2.846975     3503.99     3542.43       59.19
      1723   20.2571  2.846001     3477.73     3540.00       58.97
      1724   20.2641  2.845028     3601.29     3537.61       60.01
      1725   20.2711  2.844056     3539.82     3535.24       59.50
      1726   20.2780  2.843098     3583.30     3532.95       59.86
      1727   20.2850  2.842128     3608.98     3530.67       60.07
      1728   20.2920  2.841157     3615.40     3528.45       60.13
      1729   20.2990  2.840188     3534.60     3526.34       59.45
      1730   20.3060  2.839219     3636.93     3524.39       60.31
      1731   20.3130  2.838251     3470.69     3521.80       58.91
      1732   20.3200  2.837284     3545.68     3520.56       59.55
      1733   20.3270  2.836317     3631.35     3520.02       60.26
      1734   20.3340  2.835351     3548.51     3520.54       59.57
      1735   20.3410  2.834385     3550.88     3522.57       59.59
      1736   20.3480  2.833421     3558.70     3526.62       59.65
      1737   20.3550  2.832456     3614.92     3533.08       60.12
      1738   20.3620  2.831493     3569.51     3542.08       59.75
      1739   20.3690  2.830530     3392.79     3553.30       58.25
      1740   20.3760  2.829568     3634.27     3566.21       60.28
      1741   20.3830  2.828606     3498.50     3578.27       59.15
      1742   20.3900  2.827646     3577.53     3587.52       59.81
      1743   20.3970  2.826685     3594.81     3591.33       59.96
      1744   20.4040  2.825726     3623.46     3587.95       60.20
      1745   20.4110  2.824767     3629.01     3577.59       60.24
      1746   20.4180  2.823809     3441.69     3562.35       58.67
      1747   20.4250  2.822851     3637.69     3544.91       60.31
      1748   20.4320  2.821895     3508.39     3527.56       59.23
      1749   20.4390  2.820938     3525.95     3511.80       59.38
      1750   20.4460  2.819983     3638.34     3509.73       60.32
      1751   20.4530  2.819028     3410.89     3499.38       58.40
      1752   20.4600  2.818074     3528.49     3491.41       59.40
      1753   20.4670  2.817121     3474.76     3485.38       58.95
      1754   20.4740  2.816167     3461.30     3480.79       58.83
      1755   20.4810  2.815215     3460.93     3477.21       58.83
      1756   20.4880  2.814263     3560.73     3474.29       59.67
      1757   20.4950  2.813313     3548.89     3471.80       59.57
      1758   20.5021  2.812349     3491.66     3469.56       59.09
      1759   20.5091  2.811399     3514.50     3467.57       59.28
      1760   20.5161  2.810450     3446.24     3465.75       58.70
      1761   20.5231  2.809502     3541.09     3464.06       59.51
      1762   20.5301  2.808554     3588.34     3462.53       59.90
      1763   20.5371  2.807607     3526.37     3461.13       59.38
      1764   20.5441  2.806661     3592.88     3459.89       59.94
      1765   20.5511  2.805715     3663.61     3458.82       60.53
      1766   20.5581  2.804770     3540.83     3457.92       59.50
      1767   20.5651  2.803825     3625.80     3457.22       60.21
      1768   20.5721  2.802882     3493.17     3456.75       59.10
      1769   20.5791  2.801939     3512.74     3456.53       59.27
      1770   20.5861  2.800996     3456.81     3456.62       58.79
      1771   20.5931  2.800054     3306.19     3457.07       57.50
      1772   20.6001  2.799113     3344.85     3457.93       57.83
      1773   20.6071  2.798172     3395.23     3459.30       58.27
      1774   20.6141  2.797232     3407.83     3461.29       58.38
      1775   20.6211  2.796293     3417.53     3464.09       58.46
      1776   20.6281  2.795355     3403.20     3468.10       58.34
      1777   20.6351  2.794417     3481.27     3474.24       59.00
      1778   20.6421  2.793479     3638.16     3484.71       60.32
      1779   20.6491  2.792542     3519.02     3504.07       59.32
      1780   20.6561  2.791607     3663.90     3540.05       60.53
      1781   20.6631  2.790671     3649.88     3602.24       60.41
      1782   20.6701  2.789737     3638.31     3696.84       60.32
      1783   20.6771  2.788802     3796.64     3818.36       61.62
      1784   20.6841  2.787869     3665.26     3942.99       60.54
      1785   20.6911  2.786936     3965.38     4032.25       62.97
      1786   20.6981  2.786003     3918.44     4053.14       62.60
      1787   20.7051  2.785072     3870.27     4009.58       62.21
      1788   20.7121  2.784141     3726.57     3946.43       61.05
      1789   20.7190  2.783224     3740.29     3923.83       61.16
      1790   20.7260  2.782294     3935.70     4010.70       62.74
      1791   20.7330  2.781365     4361.81     4308.15       66.04
      1792   20.7400  2.780437     4886.05     4967.28       69.90
      1793   20.7470  2.779508     5909.20     6169.64       76.87
      1794   20.7540  2.778581     7860.50     8031.78       88.66
      1795   20.7610  2.777655    10064.30    10444.80      100.32
      1796   20.7680  2.776729    12408.80    12935.60      111.39
      1797   20.7750  2.775804    13877.30    14696.50      117.80
      1798   20.7820  2.774879    14389.90    14927.30      119.96
      1799   20.7890  2.773955    12580.70    13480.40      112.16
      1800   20.7960  2.773031    10739.20    11049.70      103.63
      1801   20.8030  2.772109     8190.33     8525.79       90.50
      1802   20.8100  2.771186     6429.40     6484.35       80.18
      1803   20.8170  2.770265     5498.12     5111.76       74.15
      1804   20.8240  2.769344     4710.85     4318.21       68.64
      1805   20.8310  2.768423     4272.98     3909.55       65.37
      1806   20.8380  2.767504     3966.77     3710.16       62.98
      1807   20.8450  2.766585     3768.05     3608.84       61.38
      1808   20.8520  2.765666     3637.53     3549.76       60.31
      1809   20.8590  2.764748     3463.77     3509.39       58.85
      1810   20.8660  2.763831     3496.91     3478.68       59.13
      1811   20.8730  2.762915     3452.02     3453.97       58.75
      1812   20.8800  2.761998     3339.99     3433.54       57.79
      1813   20.8870  2.761083     3459.55     3416.32       58.82
      1814   20.8940  2.760168     3404.96     3401.60       58.35
      1815   20.9010  2.759254     3311.61     3388.83       57.55
      1816   20.9080  2.758340     3325.01     3384.90       57.66
      1817   20.9150  2.757427     3423.28     3375.26       58.51
      1818   20.9220  2.756515     3326.86     3366.53       57.68
      1819   20.9290  2.755604     3424.03     3358.81       58.52
      1820   20.9361  2.754680     3367.41     3351.72       58.03
      1821   20.9431  2.753769     3309.49     3345.36       57.53
      1822   20.9501  2.752859     3349.63     3339.51       57.88
      1823   20.9571  2.751950     3367.72     3334.12       58.03
      1824   20.9641  2.751041     3199.30     3329.12       56.56
      1825   20.9711  2.750134     3221.26     3324.47       56.76
      1826   20.9781  2.749226     3277.40     3320.13       57.25
      1827   20.9851  2.748319     3295.93     3316.06       57.41
      1828   20.9921  2.747413     3294.84     3312.24       57.40
      1829   20.9991  2.746508     3300.13     3308.66       57.45
      1830   21.0061  2.745602     3302.85     3305.29       57.47
      1831   21.0131  2.744698     3245.35     3302.14       56.97
      1832   21.0201  2.743794     3275.14     3299.18       57.23
      1833   21.0271  2.742891     3311.85     3296.01       57.55
      1834   21.0341  2.741989     3285.98     3293.46       57.32
      1835   21.0411  2.741087     3265.04     3291.10       57.14
      1836   21.0481  2.740185     3296.73     3288.95       57.42
      1837   21.0551  2.739285     3146.78     3287.02       56.10
      1838   21.0621  2.738384     3280.97     3285.31       57.28
      1839   21.0691  2.737485     3361.98     3283.85       57.98
      1840   21.0761  2.736586     3368.26     3282.67       58.04
      1841   21.0831  2.735688     3327.45     3281.81       57.68
      1842   21.0901  2.734790     3299.54     3281.29       57.44
      1843   21.0971  2.733893     3263.28     3281.19       57.13
      1844   21.1041  2.732996     3286.95     3281.57       57.33
      1845   21.1111  2.732100     3386.92     3282.52       58.20
      1846   21.1181  2.731205     3274.77     3284.15       57.23
      1847   21.1251  2.730310     3226.88     3276.01       56.81
      1848   21.1321  2.729416     3268.65     3279.93       57.17
      1849   21.1391  2.728523     3327.53     3285.13       57.68
      1850   21.1461  2.727630     3403.76     3291.97       58.34
      1851   21.1530  2.726750     3310.94     3300.84       57.54
      1852   21.1600  2.725858     3332.40     3312.89       57.73
      1853   21.1670  2.724967     3338.18     3329.84       57.78
      1854   21.1740  2.724077     3369.96     3356.22       58.05
      1855   21.1810  2.723187     3468.18     3403.57       58.89
      1856   21.1880  2.722297     3621.42     3498.80       60.18
      1857   21.1950  2.721408     3697.55     3695.60       60.81
      1858   21.2020  2.720520     4122.03     4079.29       64.20
      1859   21.2090  2.719633     4746.23     4747.88       68.89
      1860   21.2160  2.718745     5422.35     5753.69       73.64
      1861   21.2230  2.717859     6934.48     7016.92       83.27
      1862   21.2300  2.716973     7705.35     8265.24       87.78
      1863   21.2370  2.716088     8444.67     9066.06       91.89
      1864   21.2440  2.715203     8397.30     9040.10       91.64
      1865   21.2510  2.714319     7581.77     8191.31       87.07
      1866   21.2580  2.713436     6387.09     6922.55       79.92
      1867   21.2650  2.712553     5536.42     5677.08       74.41
      1868   21.2720  2.711670     4800.09     4719.62       69.28
      1869   21.2790  2.710788     4093.11     4119.10       63.98
      1870   21.2860  2.709907     3946.34     3818.56       62.82
      1871   21.2930  2.709027     3735.84     3719.14       61.12
      1872   21.3000  2.708147     3764.65     3736.21       61.36
      1873   21.3070  2.707267     3842.72     3813.78       61.99
      1874   21.3140  2.706388     3825.22     3915.85       61.85
      1875   21.3210  2.705510     4001.32     4013.58       63.26
      1876   21.3280  2.704633     3975.00     4079.02       63.05
      1877   21.3350  2.703755     3933.94     4088.56       62.72
      1878   21.3420  2.702879     3995.57     4034.03       63.21
      1879   21.3490  2.702003     3854.95     3927.86       62.09
      1880   21.3560  2.701127     3684.12     3794.12       60.70
      1881   21.3630  2.700252     3678.92     3655.82       60.65
      1882   21.3700  2.699378     3406.84     3529.25       58.37
      1883   21.3771  2.698492     3366.38     3421.93       58.02
      1884   21.3841  2.697619     3164.15     3339.83       56.25
      1885   21.3911  2.696747     3227.61     3279.68       56.81
      1886   21.3981  2.695875     3209.35     3237.55       56.65
      1887   21.4051  2.695004     3280.75     3208.71       57.28
      1888   21.4121  2.694133     3193.68     3188.91       56.51
      1889   21.4191  2.693263     3184.48     3174.85       56.43
      1890   21.4261  2.692393     3227.83     3164.28       56.81
      1891   21.4331  2.691524     3147.31     3155.82       56.10
      1892   21.4401  2.690655     3267.66     3148.64       57.16
      1893   21.4471  2.689787     3186.83     3142.30       56.45
      1894   21.4541  2.688920     3181.74     3136.55       56.41
      1895   21.4611  2.688053     3152.35     3131.26       56.15
      1896   21.4681  2.687187     3179.54     3126.32       56.39
      1897   21.4751  2.686321     3074.46     3121.67       55.45
      1898   21.4821  2.685456     3003.85     3117.26       54.81
      1899   21.4891  2.684592     3141.15     3113.07       56.05
      1900   21.4961  2.683728     3114.06     3109.04       55.80
      1901   21.5031  2.682865     3011.14     3105.18       54.87
      1902   21.5101  2.682002     3196.84     3101.44       56.54
      1903   21.5171  2.681139     2957.33     3097.81       54.38
      1904   21.5241  2.680278     2986.24     3094.29       54.65
      1905   21.5311  2.679417     3078.54     3090.86       55.48
      1906   21.5381  2.678556     3029.72     3087.50       55.04
      1907   21.5451  2.677696     3092.86     3084.21       55.61
      1908   21.5521  2.676837     3070.89     3080.98       55.42
      1909   21.5591  2.675978     3144.50     3077.81       56.08
      1910   21.5661  2.675120     3097.45     3074.69       55.65
      1911   21.5731  2.674262     3055.67     3071.61       55.28
      1912   21.5801  2.673405     3103.56     3068.57       55.71
      1913   21.5871  2.672548     3141.19     3060.29       56.05
      1914   21.5940  2.671704     3129.94     3057.56       55.95
      1915   21.6010  2.670849     3159.25     3054.81       56.21
      1916   21.6080  2.669994     3132.89     3052.08       55.97
      1917   21.6150  2.669139     3019.63     3049.36       54.95
      1918   21.6220  2.668285     3086.48     3046.66       55.56
      1919   21.6290  2.667432     2987.74     3043.96       54.66
      1920   21.6360  2.666579     2999.50     3042.72       54.77
      1921   21.6430  2.665727     3015.65     3040.09       54.91
      1922   21.6500  2.664876     3138.63     3037.47       56.02
      1923   21.6570  2.664025     3123.90     3034.85       55.89
      1924   21.6640  2.663174     3102.39     3032.25       55.70
      1925   21.6710  2.662324     3092.40     3029.66       55.61
      1926   21.6780  2.661475     2980.82     3027.07       54.60
      1927   21.6850  2.660626     3001.26     3024.50       54.78
      1928   21.6920  2.659777     3070.74     3021.93       55.41
      1929   21.6990  2.658930     3094.78     3019.37       55.63
      1930   21.7060  2.658082     3118.43     3016.81       55.84
      1931   21.7130  2.657236     3074.27     3014.27       55.45
      1932   21.7200  2.656390     3085.42     3011.73       55.55
      1933   21.7270  2.655544     3146.44     3009.20       56.09
      1934   21.7340  2.654699     3012.04     3006.67       54.88
      1935   21.7410  2.653855     2943.84     3004.15       54.26
      1936   21.7480  2.653011     2958.47     3001.64       54.39
      1937   21.7550  2.652167     3121.77     2999.14       55.87
      1938   21.7620  2.651325     3039.91     2996.64       55.14
      1939   21.7690  2.650482     2962.24     2994.15       54.43
      1940   21.7760  2.649641     3064.90     2991.67       55.36
      1941   21.7830  2.648799     2964.49     2989.20       54.45
      1942   21.7900  2.647959     2985.16     2986.73       54.64
      1943   21.7970  2.647119     2950.33     2984.28       54.32
      1944   21.8040  2.646279     3096.40     2981.83       55.65
      1945   21.8111  2.645428     3051.16     2979.36       55.24
      1946   21.8181  2.644590     2930.96     2976.93       54.14
      1947   21.8251  2.643752     2921.09     2974.52       54.05
      1948   21.8321  2.642914     3053.13     2972.11       55.26
      1949   21.8391  2.642077     2972.13     2968.72       54.52
      1950   21.8461  2.641241     2904.02     2966.37       53.89
      1951   21.8531  2.640405     2965.66     2964.04       54.46
      1952   21.8601  2.639570     2955.38     2961.73       54.36
      1953   21.8671  2.638736     2980.42     2959.43       54.59
      1954   21.8741  2.637901     2914.39     2957.15       53.99
      1955   21.8811  2.637068     2942.54     2954.89       54.25
      1956   21.8881  2.636235     2952.39     2952.65       54.34
      1957   21.8951  2.635402     2963.95     2950.44       54.44
      1958   21.9021  2.634570     2966.71     2948.25       54.47
      1959   21.9091  2.633739     2915.05     2946.09       53.99
      1960   21.9161  2.632908     3043.23     2943.97       55.17
      1961   21.9231  2.632077     3020.11     2941.88       54.96
      1962   21.9301  2.631247     3003.34     2939.84       54.80
      1963   21.9371  2.630418     2937.67     2937.85       54.20
      1964   21.9441  2.629589     2934.30     2948.11       54.17
      1965   21.9511  2.628761     2978.95     2946.70       54.58
      1966   21.9581  2.627933     2911.79     2945.38       53.96
      1967   21.9651  2.627106     3026.68     2944.17       55.02
      1968   21.9721  2.626279     2963.35     2943.09       54.44
      1969   21.9791  2.625453     3014.05     2942.16       54.90
      1970   21.9861  2.624628     2786.88     2941.39       52.79
      1971   21.9931  2.623802     2941.88     2940.81       54.24
      1972   22.0001  2.622978     2942.49     2940.46       54.24
      1973   22.0071  2.622154     2939.44     2940.37       54.22
      1974   22.0141  2.621330     2947.37     2940.60       54.29
      1975   22.0211  2.620507     2911.06     2941.20       53.95
      1976   22.0280  2.619697     2966.70     2942.27       54.47
      1977   22.0350  2.618875     2930.48     2943.99       54.13
      1978   22.0420  2.618053     3012.71     2946.63       54.89
      1979   22.0490  2.617232     3003.85     2950.66       54.81
      1980   22.0560  2.616412     3018.34     2956.93       54.94
      1981   22.0630  2.615592     3067.54     2966.86       55.39
      1982   22.0700  2.614773     3022.76     2982.71       54.98
      1983   22.0770  2.613954     2999.19     3007.75       54.76
      1984   22.0840  2.613136     3040.32     3046.20       55.14
      1985   22.0910  2.612318     3098.08     3102.88       55.66
      1986   22.0980  2.611501     3129.50     3182.08       55.94
      1987   22.1050  2.610684     3397.15     3286.63       58.29
      1988   22.1120  2.609868     3476.86     3414.68       58.96
      1989   22.1190  2.609052     3685.41     3559.35       60.71
      1990   22.1260  2.608237     3967.52     3706.92       62.99
      1991   22.1330  2.607423     3935.22     3836.24       62.73
      1992   22.1400  2.606609     4030.94     3921.60       63.49
      1993   22.1470  2.605795     3984.74     3941.11       63.12
      1994   22.1540  2.604982     3857.73     3889.38       62.11
      1995   22.1610  2.604169     3750.95     3781.57       61.24
      1996   22.1680  2.603357     3605.20     3643.64       60.04
      1997   22.1750  2.602545     3403.73     3500.02       58.34
      1998   22.1820  2.601735     3489.81     3368.31       59.07
      1999   22.1890  2.600924     3213.22     3258.68       56.69
      2000   22.1960  2.600114     3078.23     3175.18       55.48
      2001   22.2030  2.599305     3134.49     3117.25       55.99
      2002   22.2100  2.598496     3101.10     3081.67       55.69
      2003   22.2170  2.597687     3045.41     3064.17       55.19
      2004   22.2240  2.596879     2974.98     3060.86       54.54
      2005   22.2310  2.596072     3058.27     3069.00       55.30
      2006   22.2380  2.595265     3166.65     3087.58       56.27
      2007   22.2450  2.594459     3008.75     3118.04       54.85
      2008   22.2521  2.593641     3075.54     3166.96       55.46
      2009   22.2591  2.592836     3261.58     3247.14       57.11
      2010   22.2661  2.592031     3415.70     3388.74       58.44
      2011   22.2731  2.591227     3674.31     3645.82       60.62
      2012   22.2801  2.590423     4209.60     4102.65       64.88
      2013   22.2871  2.589620     4775.75     4864.10       69.11
      2014   22.2941  2.588817     6009.51     6021.40       77.52
      2015   22.3011  2.588014     7717.36     7590.87       87.85
      2016   22.3081  2.587213     9711.60     9442.27       98.55
      2017   22.3151  2.586411    11539.60    11253.00      107.42
      2018   22.3221  2.585611    12838.00    12524.70      113.31
      2019   22.3291  2.584810    13070.30    12770.10      114.33
      2020   22.3361  2.584010    12027.90    11866.40      109.67
      2021   22.3431  2.583211    10415.70    10188.60      102.06
      2022   22.3501  2.582412     7935.03     8282.16       89.08
      2023   22.3571  2.581614     6294.56     6558.21       79.34
      2024   22.3641  2.580817     5112.51     5220.54       71.50
      2025   22.3711  2.580019     4170.07     4303.59       64.58
      2026   22.3781  2.579222     3847.89     3735.54       62.03
      2027   22.3851  2.578426     3652.34     3408.85       60.43
      2028   22.3921  2.577630     3305.83     3226.62       57.50
      2029   22.3991  2.576835     3148.58     3122.01       56.11
      2030   22.4061  2.576040     2994.29     3056.58       54.72
      2031   22.4131  2.575246     2999.69     3010.94       54.77
      2032   22.4201  2.574452     2912.00     2976.16       53.96
      2033   22.4271  2.573659     2911.95     2948.15       53.96
      2034   22.4341  2.572866     2804.24     2924.89       52.96
      2035   22.4411  2.572074     2878.18     2905.19       53.65
      2036   22.4481  2.571282     2840.60     2888.28       53.30
      2037   22.4551  2.570491     2900.85     2873.60       53.86
      2038   22.4621  2.569700     2862.67     2860.73       53.50
      2039   22.4690  2.568921     2729.83     2849.48       52.25
      2040   22.4760  2.568131     2717.25     2839.28       52.13
      2041   22.4830  2.567342     2840.61     2830.10       53.30
      2042   22.4900  2.566553     2593.40     2821.77       50.93
      2043   22.4970  2.565765     2816.46     2814.16       53.07
      2044   22.5040  2.564977     2802.54     2807.16       52.94
      2045   22.5110  2.564190     2751.33     2800.69       52.45
      2046   22.5180  2.563403     2742.77     2794.67       52.37
      2047   22.5250  2.562617     2842.96     2789.04       53.32
      2048   22.5320  2.561831     2704.32     2783.75       52.00
      2049   22.5390  2.561045     2678.99     2778.76       51.76
      2050   22.5460  2.560261     2856.56     2774.03       53.45
      2051   22.5530  2.559476     2829.97     2769.53       53.20
      2052   22.5600  2.558692     2743.79     2765.23       52.38
      2053   22.5670  2.557909     2697.95     2761.11       51.94
      2054   22.5740  2.557126     2766.07     2757.15       52.59
      2055   22.5810  2.556344     2727.13     2753.34       52.22
      2056   22.5880  2.555562     2739.93     2749.65       52.34
      2057   22.5950  2.554780     2811.31     2746.09       53.02
      2058   22.6020  2.553999     2766.77     2742.62       52.60
      2059   22.6090  2.553219     2818.71     2739.25       53.09
      2060   22.6160  2.552439     2820.58     2735.97       53.11
      2061   22.6230  2.551659     2691.10     2732.77       51.88
      2062   22.6300  2.550880     2812.64     2729.63       53.03
      2063   22.6370  2.550102     2630.94     2726.56       51.29
      2064   22.6440  2.549324     2753.41     2723.55       52.47
      2065   22.6510  2.548546     2735.79     2720.59       52.30
      2066   22.6580  2.547769     2660.84     2717.69       51.58
      2067   22.6650  2.546992     2711.87     2714.83       52.08
      2068   22.6720  2.546216     2752.58     2710.64       52.47
      2069   22.6790  2.545441     2608.95     2707.90       51.08
      2070   22.6861  2.544655     2669.91     2705.15       51.67
      2071   22.6931  2.543880     2597.65     2702.47       50.97
      2072   22.7001  2.543106     2778.07     2699.83       52.71
      2073   22.7071  2.542332     2800.96     2697.21       52.92
      2074   22.7141  2.541559     2715.22     2694.61       52.11
      2075   22.7211  2.540786     2722.96     2692.04       52.18
      2076   22.7281  2.540014     2722.63     2678.26       52.18
      2077   22.7351  2.539242     2724.09     2676.11       52.19
      2078   22.7421  2.538471     2705.74     2673.96       52.02
      2079   22.7491  2.537700     2669.91     2671.82       51.67
      2080   22.7561  2.536930     2670.66     2669.67       51.68
      2081   22.7631  2.536160     2618.24     2667.52       51.17
      2082   22.7701  2.535391     2696.38     2665.38       51.93
      2083   22.7771  2.534621     2748.58     2663.23       52.43
      2084   22.7841  2.533853     2725.53     2661.08       52.21
      2085   22.7911  2.533085     2711.31     2658.94       52.07
      2086   22.7981  2.532318     2701.24     2656.79       51.97
      2087   22.8051  2.531551     2693.33     2654.64       51.90
      2088   22.8121  2.530784     2807.12     2652.50       52.98
      2089   22.8191  2.530018     2624.12     2650.23       51.23
      2090   22.8261  2.529253     2832.48     2648.09       53.22
      2091   22.8331  2.528487     2680.43     2645.95       51.77
      2092   22.8401  2.527723     2646.85     2643.80       51.45
      2093   22.8471  2.526959     2672.55     2641.66       51.70
      2094   22.8541  2.526195     2643.37     2639.52       51.41
      2095   22.8611  2.525432     2673.39     2637.38       51.70
      2096   22.8681  2.524669     2704.37     2635.24       52.00
      2097   22.8751  2.523907     2630.85     2633.09       51.29
      2098   22.8821  2.523145     2659.02     2630.95       51.57
      2099   22.8891  2.522383     2564.45     2628.81       50.64
      2100   22.8961  2.521623     2700.60     2626.67       51.97
      2101   22.9030  2.520873     2695.22     2624.56       51.92
      2102   22.9100  2.520113     2569.13     2622.41       50.69
      2103   22.9170  2.519354     2677.49     2620.27       51.74
      2104   22.9240  2.518595     2709.68     2618.13       52.05
      2105   22.9310  2.517836     2677.76     2615.99       51.75
      2106   22.9380  2.517078     2700.09     2613.85       51.96
      2107   22.9450  2.516320     2406.76     2611.70       49.06
      2108   22.9520  2.515563     2630.43     2609.56       51.29
      2109   22.9590  2.514807     2664.23     2607.42       51.62
      2110   22.9660  2.514050     2672.37     2605.28       51.69
      2111   22.9730  2.513294     2544.29     2603.14       50.44
      2112   22.9800  2.512539     2644.22     2600.99       51.42
      2113   22.9870  2.511784     2652.00     2598.85       51.50
      2114   22.9940  2.511030     2697.90     2596.71       51.94
      2115   23.0010  2.510276     2673.42     2594.57       51.71
      2116   23.0080  2.509523     2616.20     2592.43       51.15
      2117   23.0150  2.508770     2679.07     2590.28       51.76
      2118   23.0220  2.508017     2681.94     2588.14       51.79
      2119   23.0290  2.507265     2666.00     2586.00       51.63
      2120   23.0360  2.506514     2587.52     2583.86       50.87
      2121   23.0430  2.505762     2574.10     2581.72       50.74
      2122   23.0500  2.505012     2562.57     2579.57       50.62
      2123   23.0570  2.504261     2716.15     2577.43       52.12
      2124   23.0640  2.503512     2544.75     2575.29       50.45
      2125   23.0710  2.502762     2539.86     2573.15       50.40
      2126   23.0780  2.502014     2704.69     2571.01       52.01
      2127   23.0850  2.501265     2509.22     2568.86       50.09
      2128   23.0920  2.500517     2635.27     2566.72       51.33
      2129   23.0990  2.499769     2677.89     2564.58       51.75
      2130   23.1060  2.499022     2688.73     2562.44       51.85
      2131   23.1130  2.498276     2435.71     2560.30       49.35
      2132   23.1200  2.497530     2633.30     2558.16       51.32
      2133   23.1271  2.496774     2604.40     2555.98       51.03
      2134   23.1341  2.496028     2529.40     2553.84       50.29
      2135   23.1411  2.495284     2654.05     2551.70       51.52
      2136   23.1481  2.494539     2570.30     2549.56       50.70
      2137   23.1551  2.493796     2599.54     2547.41       50.99
      2138   23.1621  2.493052     2515.49     2545.27       50.15
      2139   23.1691  2.492309     2572.83     2543.13       50.72
      2140   23.1761  2.491567     2575.92     2540.99       50.75
      2141   23.1831  2.490825     2635.66     2538.85       51.34
      2142   23.1901  2.490083     2518.11     2536.71       50.18
      2143   23.1971  2.489342     2561.69     2534.56       50.61
      2144   23.2041  2.488601     2548.49     2532.42       50.48
      2145   23.2111  2.487861     2448.67     2530.28       49.48
      2146   23.2181  2.487121     2526.48     2528.14       50.26
      2147   23.2251  2.486382     2561.73     2526.00       50.61
      2148   23.2321  2.485643     2608.16     2523.85       51.07
      2149   23.2391  2.484905     2455.30     2521.71       49.55
      2150   23.2461  2.484167     2529.85     2519.57       50.30
      2151   23.2531  2.483429     2552.52     2517.43       50.52
      2152   23.2601  2.482692     2461.75     2515.29       49.62
      2153   23.2671  2.481956     2548.49     2513.14       50.48
      2154   23.2741  2.481220     2543.46     2511.00       50.43
      2155   23.2811  2.480484     2473.85     2508.86       49.74
      2156   23.2881  2.479748     2513.42     2506.72       50.13
      2157   23.2951  2.479013     2489.90     2504.58       49.90
      2158   23.3021  2.478279     2417.53     2502.43       49.17
      2159   23.3091  2.477545     2422.72     2500.29       49.22
      2160   23.3161  2.476812     2504.19     2498.15       50.04
      2161   23.3231  2.476079     2454.57     2496.01       49.54
      2162   23.3301  2.475346     2467.47     2493.87       49.67
      2163   23.3371  2.474614     2612.58     2491.72       51.11
      2164   23.3440  2.473892     2596.53     2489.61       50.96
      2165   23.3510  2.473161     2492.98     2489.48       49.93
      2166   23.3580  2.472430     2534.44     2487.42       50.34
      2167   23.3650  2.471700     2453.01     2485.37       49.53
      2168   23.3720  2.470970     2449.59     2483.33       49.49
      2169   23.3790  2.470240     2505.83     2481.29       50.06
      2170   23.3860  2.469511     2450.96     2479.26       49.51
      2171   23.3930  2.468782     2492.02     2477.23       49.92
      2172   23.4000  2.468054     2553.09     2475.22       50.53
      2173   23.4070  2.467326     2523.39     2473.21       50.23
      2174   23.4140  2.466599     2544.00     2471.22       50.44
      2175   23.4210  2.465872     2490.93     2469.24       49.91
      2176   23.4280  2.465146     2409.01     2479.52       49.08
      2177   23.4350  2.464420     2495.77     2477.98       49.96
      2178   23.4420  2.463694     2465.66     2476.49       49.66
      2179   23.4490  2.462969     2501.60     2475.03       50.02
      2180   23.4560  2.462244     2417.55     2473.62       49.17
      2181   23.4630  2.461520     2534.01     2472.25       50.34
      2182   23.4700  2.460796     2527.38     2470.94       50.27
      2183   23.4770  2.460072     2407.89     2477.67       49.07
      2184   23.4840  2.459349     2503.17     2476.74       50.03
      2185   23.4910  2.458627     2503.17     2475.89       50.03
      2186   23.4980  2.457905     2535.35     2475.14       50.35
      2187   23.5050  2.457183     2492.30     2474.49       49.92
      2188   23.5120  2.456462     2483.48     2473.96       49.83
      2189   23.5190  2.455741     2528.00     2473.56       50.28
      2190   23.5260  2.455021     2351.14     2473.31       48.49
      2191   23.5330  2.454300     2441.42     2473.23       49.41
      2192   23.5400  2.453581     2553.81     2473.33       50.54
      2193   23.5470  2.452862     2388.96     2473.66       48.88
      2194   23.5540  2.452143     2462.59     2474.24       49.62
      2195   23.5611  2.451415     2578.19     2475.12       50.78
      2196   23.5681  2.450697     2367.16     2476.35       48.65
      2197   23.5751  2.449980     2390.51     2477.98       48.89
      2198   23.5821  2.449263     2437.08     2480.12       49.37
      2199   23.5891  2.448546     2519.76     2482.86       50.20
      2200   23.5961  2.447830     2508.34     2487.94       50.08
      2201   23.6031  2.447114     2464.57     2492.49       49.64
      2202   23.6101  2.446399     2513.36     2498.38       50.13
      2203   23.6171  2.445684     2387.64     2506.37       48.86
      2204   23.6241  2.444970     2469.81     2518.26       49.70
      2205   23.6311  2.444256     2555.15     2538.47       50.55
      2206   23.6381  2.443542     2629.23     2576.76       51.28
      2207   23.6451  2.442829     2624.01     2651.55       51.23
      2208   23.6521  2.442116     2690.17     2791.33       51.87
      2209   23.6591  2.441404     2968.14     3024.59       54.48
      2210   23.6661  2.440692     3258.72     3363.77       57.09
      2211   23.6731  2.439981     3612.18     3778.98       60.10
      2212   23.6801  2.439270     4062.08     4181.74       63.73
      2213   23.6871  2.438560     4124.94     4435.55       64.23
      2214   23.6941  2.437850     4235.31     4424.35       65.08
      2215   23.7011  2.437140     3988.21     4155.70       63.15
      2216   23.7081  2.436430     3643.84     3757.22       60.36
      2217   23.7151  2.435721     3276.70     3364.67       57.24
      2218   23.7221  2.435013     3008.63     3059.11       54.85
      2219   23.7291  2.434305     2751.36     2862.89       52.45
      2220   23.7361  2.433598     2606.41     2759.83       51.05
      2221   23.7431  2.432890     2691.53     2720.10       51.88
      2222   23.7501  2.432184     2696.10     2722.10       51.92
      2223   23.7571  2.431477     2678.56     2743.52       51.75
      2224   23.7641  2.430771     2639.01     2784.05       51.37
      2225   23.7711  2.430066     2757.16     2849.20       52.51
      2226   23.7780  2.429371     2822.70     2953.92       53.13
      2227   23.7850  2.428666     2953.43     3133.38       54.35
      2228   23.7920  2.427962     3472.48     3439.89       58.93
      2229   23.7990  2.427258     3713.12     3947.18       60.94
      2230   23.8060  2.426554     4290.47     4736.85       65.50
      2231   23.8130  2.425852     5451.55     5868.19       73.83
      2232   23.8200  2.425149     6685.81     7332.98       81.77
      2233   23.8270  2.424447     8595.16     9012.26       92.71
      2234   23.8340  2.423745    10163.40    10642.70      100.81
      2235   23.8410  2.423044    11382.60    11832.50      106.69
      2236   23.8480  2.422343    11719.80    12189.30      108.26
      2237   23.8550  2.421642    11245.50    11590.80      106.04
      2238   23.8620  2.420942     9682.69    10312.20       98.40
      2239   23.8690  2.420242     8054.80     8814.67       89.75
      2240   23.8760  2.419543     6949.77     7494.55       83.37
      2241   23.8830  2.418844     5938.14     6607.99       77.06
      2242   23.8900  2.418146     5738.08     6274.31       75.75
      2243   23.8970  2.417448     6156.61     6499.65       78.46
      2244   23.9040  2.416750     6795.48     7197.41       82.43
      2245   23.9110  2.416053     7934.70     8197.19       89.08
      2246   23.9180  2.415356     8920.31     9238.80       94.45
      2247   23.9250  2.414660     9942.74     9990.10       99.71
      2248   23.9320  2.413964     9913.28    10142.40       99.57
      2249   23.9390  2.413268     9236.99     9580.37       96.11
      2250   23.9460  2.412573     7776.76     8467.26       88.19
      2251   23.9530  2.411878     6701.23     7122.90       81.86
      2252   23.9600  2.411184     5420.06     5832.59       73.62
      2253   23.9670  2.410490     4288.62     4766.37       65.49
      2254   23.9740  2.409796     3738.94     3980.09       61.15
      2255   23.9810  2.409103     3268.02     3450.74       57.17
      2256   23.9880  2.408411     3104.20     3117.02       55.72
      2257   23.9950  2.407718     2818.21     2914.26       53.09
      2258   24.0021  2.407017     2773.96     2789.69       52.67
      2259   24.0091  2.406325     2574.69     2712.56       50.74
      2260   24.0161  2.405634     2637.71     2660.66       51.36
      2261   24.0231  2.404943     2579.63     2623.16       50.79
      2262   24.0301  2.404253     2422.44     2594.50       49.22
      2263   24.0371  2.403563     2550.68     2571.83       50.50
      2264   24.0441  2.402874     2376.94     2551.82       48.75
      2265   24.0511  2.402185     2420.90     2537.40       49.20
      2266   24.0581  2.401496     2558.13     2526.19       50.58
      2267   24.0651  2.400808     2404.85     2517.90       49.04
      2268   24.0721  2.400120     2421.62     2512.47       49.21
      2269   24.0791  2.399432     2402.93     2510.08       49.02
      2270   24.0861  2.398746     2430.61     2511.29       49.30
      2271   24.0931  2.398059     2478.57     2517.49       49.79
      2272   24.1001  2.397373     2430.98     2531.69       49.30
      2273   24.1071  2.396687     2531.79     2559.76       50.32
      2274   24.1141  2.396001     2531.43     2612.13       50.31
      2275   24.1211  2.395316     2605.61     2705.09       51.05
      2276   24.1281  2.394632     2715.68     2860.09       52.11
      2277   24.1351  2.393948     3071.65     3099.71       55.42
      2278   24.1421  2.393264     3220.47     3438.61       56.75
      2279   24.1491  2.392580     3797.56     3871.94       61.62
      2280   24.1561  2.391897     4339.57     4362.76       65.88
      2281   24.1631  2.391215     4706.76     4834.62       68.61
      2282   24.1701  2.390532     5171.63     5174.74       71.91
      2283   24.1771  2.389850     5174.47     5269.70       71.93
      2284   24.1841  2.389169     4948.19     5079.43       70.34
      2285   24.1911  2.388488     4516.51     4673.80       67.21
      2286   24.1981  2.387807     4107.93     4174.96       64.09
      2287   24.2051  2.387127     3544.43     3687.45       59.54
      2288   24.2121  2.386447     3176.10     3274.23       56.36
      2289   24.2190  2.385777     2966.62     2963.99       54.47
      2290   24.2260  2.385098     2745.17     2745.05       52.39
      2291   24.2330  2.384420     2618.75     2603.84       51.17
      2292   24.2400  2.383741     2528.93     2517.19       50.29
      2293   24.2470  2.383064     2515.85     2464.74       50.16
      2294   24.2540  2.382386     2414.61     2432.00       49.14
      2295   24.2610  2.381709     2414.41     2410.05       49.14
      2296   24.2680  2.381032     2363.29     2393.98       48.61
      2297   24.2750  2.380356     2292.04     2369.49       47.88
      2298   24.2820  2.379680     2255.98     2359.36       47.50
      2299   24.2890  2.379004     2326.24     2349.28       48.23
      2300   24.2960  2.378330     2326.62     2341.86       48.24
      2301   24.3030  2.377655     2322.04     2335.34       48.19
      2302   24.3100  2.376981     2204.11     2329.54       46.95
      2303   24.3170  2.376306     2132.00     2324.34       46.17
      2304   24.3240  2.375633     2309.46     2319.63       48.06
      2305   24.3310  2.374960     2322.93     2315.34       48.20
      2306   24.3380  2.374287     2361.04     2311.39       48.59
      2307   24.3450  2.373615     2157.97     2307.74       46.45
      2308   24.3520  2.372942     2319.50     2304.34       48.16
      2309   24.3590  2.372271     2223.28     2301.16       47.15
      2310   24.3660  2.371600     2325.70     2298.16       48.23
      2311   24.3730  2.370929     2198.88     2295.33       46.89
      2312   24.3800  2.370259     2214.46     2292.65       47.06
      2313   24.3870  2.369588     2214.40     2282.28       47.06
      2314   24.3940  2.368919     2312.26     2280.06       48.09
      2315   24.4010  2.368249     2365.72     2277.93       48.64
      2316   24.4080  2.367580     2182.63     2275.88       46.72
      2317   24.4150  2.366912     2217.81     2273.90       47.09
      2318   24.4220  2.366244     2278.82     2271.98       47.74
      2319   24.4290  2.365576     2297.55     2270.11       47.93
      2320   24.4361  2.364899     2203.17     2268.27       46.94
      2321   24.4431  2.364232     2265.88     2266.50       47.60
      2322   24.4501  2.363566     2263.96     2264.77       47.58
      2323   24.4571  2.362900     2264.93     2263.07       47.59
      2324   24.4641  2.362234     2209.87     2261.41       47.01
      2325   24.4711  2.361568     2220.20     2259.78       47.12
      2326   24.4781  2.360903     2271.57     2259.21       47.66
      2327   24.4851  2.360239     2243.64     2257.67       47.37
      2328   24.4921  2.359574     2247.83     2256.15       47.41
      2329   24.4991  2.358911     2222.89     2254.65       47.15
      2330   24.5061  2.358247     2258.64     2253.17       47.53
      2331   24.5131  2.357584     2214.82     2251.71       47.06
      2332   24.5201  2.356921     2149.19     2254.23       46.36
      2333   24.5271  2.356259     2161.30     2252.96       46.49
      2334   24.5341  2.355597     2297.56     2251.71       47.93
      2335   24.5411  2.354935     2319.67     2250.49       48.16
      2336   24.5481  2.354274     2216.55     2249.30       47.08
      2337   24.5551  2.353613     2188.73     2248.13       46.78
      2338   24.5621  2.352952     2297.54     2246.99       47.93
      2339   24.5691  2.352293     2176.81     2245.87       46.66
      2340   24.5761  2.351633     2177.18     2244.78       46.66
      2341   24.5831  2.350974     2209.50     2243.73       47.01
      2342   24.5901  2.350315     2314.61     2242.70       48.11
      2343   24.5971  2.349656     2187.18     2241.70       46.77
      2344   24.6041  2.348998     2148.13     2240.74       46.35
      2345   24.6111  2.348340     2227.90     2239.81       47.20
      2346   24.6181  2.347683     2365.04     2235.27       48.63
      2347   24.6251  2.347025     2204.55     2234.54       46.95
      2348   24.6321  2.346369     2238.93     2233.84       47.32
      2349   24.6391  2.345712     2176.45     2233.20       46.65
      2350   24.6461  2.345057     2245.35     2232.60       47.39
      2351   24.6530  2.344410     2219.07     2232.06       47.11
      2352   24.6600  2.343755     2243.82     2231.58       47.37
      2353   24.6670  2.343100     2140.33     2231.17       46.26
      2354   24.6740  2.342446     2178.98     2230.84       46.68
      2355   24.6810  2.341792     2060.95     2230.60       45.40
      2356   24.6880  2.341138     2143.44     2230.45       46.30
      2357   24.6950  2.340485     2179.00     2230.43       46.68
      2358   24.7020  2.339832     2143.89     2230.53       46.30
      2359   24.7090  2.339179     2269.72     2230.79       47.64
      2360   24.7160  2.338527     2165.57     2231.23       46.54
      2361   24.7230  2.337875     2089.40     2231.86       45.71
      2362   24.7300  2.337224     2160.30     2232.74       46.48
      2363   24.7370  2.336573     2261.10     2233.90       47.55
      2364   24.7440  2.335922     2126.14     2235.38       46.11
      2365   24.7510  2.335272     2129.25     2237.27       46.14
      2366   24.7580  2.334622     2154.50     2239.62       46.42
      2367   24.7650  2.333972     2194.25     2242.56       46.84
      2368   24.7720  2.333323     2108.82     2246.19       45.92
      2369   24.7790  2.332674     2116.41     2250.70       46.00
      2370   24.7860  2.332026     2253.91     2256.29       47.48
      2371   24.7930  2.331378     2254.73     2263.27       47.48
      2372   24.8000  2.330730     2263.28     2272.11       47.57
      2373   24.8070  2.330082     2128.75     2285.02       46.14
      2374   24.8140  2.329435     2265.63     2300.65       47.60
      2375   24.8210  2.328789     2171.46     2323.57       46.60
      2376   24.8280  2.328143     2248.91     2360.50       47.42
      2377   24.8350  2.327497     2354.66     2425.01       48.52
      2378   24.8420  2.326851     2474.99     2541.44       49.75
      2379   24.8490  2.326206     2764.13     2747.21       52.58
      2380   24.8560  2.325561     3102.27     3088.04       55.70
      2381   24.8630  2.324917     3319.36     3601.61       57.61
      2382   24.8700  2.324272     4147.73     4289.19       64.40
      2383   24.8771  2.323620     4919.70     5095.03       70.14
      2384   24.8841  2.322976     5790.36     5838.04       76.09
      2385   24.8911  2.322333     6114.53     6301.82       78.20
      2386   24.8981  2.321691     6122.29     6291.18       78.25
      2387   24.9051  2.321048     5590.30     5805.15       74.77
      2388   24.9121  2.320406     4697.46     5044.10       68.54
      2389   24.9191  2.319765     3999.23     4241.28       63.24
      2390   24.9261  2.319124     3505.91     3551.80       59.21
      2391   24.9331  2.318483     2943.32     3041.36       54.25
      2392   24.9401  2.317843     2681.55     2706.40       51.78
      2393   24.9471  2.317202     2493.04     2506.82       49.93
      2394   24.9541  2.316563     2343.22     2395.16       48.41
      2395   24.9611  2.315923     2298.94     2333.33       47.95
      2396   24.9681  2.315284     2371.00     2297.23       48.69
      2397   24.9751  2.314646     2206.02     2273.88       46.97
      2398   24.9821  2.314008     2082.70     2257.12       45.64
      2399   24.9891  2.313370     2158.33     2244.15       46.46
      2400   24.9961  2.312732     2264.00     2233.69       47.58
      2401   25.0031  2.312095     2189.24     2225.08       46.79
      2402   25.0101  2.311458     2114.18     2217.92       45.98
      2403   25.0171  2.310822     2206.70     2211.93       46.98
      2404   25.0241  2.310186     2195.41     2206.95       46.86
      2405   25.0311  2.309550     2209.66     2202.83       47.01
      2406   25.0381  2.308915     2059.66     2199.51       45.38
      2407   25.0451  2.308280     2114.15     2196.93       45.98
      2408   25.0521  2.307645     2169.29     2195.10       46.58
      2409   25.0591  2.307011     2138.72     2194.08       46.25
      2410   25.0661  2.306376     2117.26     2193.97       46.01
      2411   25.0731  2.305743     2130.09     2195.07       46.15
      2412   25.0801  2.305110     2153.54     2198.04       46.41
      2413   25.0871  2.304477     2187.90     2204.68       46.78
      2414   25.0940  2.303853     2272.46     2219.00       47.67
      2415   25.1010  2.303221     2232.71     2250.48       47.25
      2416   25.1080  2.302589     2297.95     2315.21       47.94
      2417   25.1150  2.301958     2466.41     2435.42       49.66
      2418   25.1220  2.301327     2602.61     2631.07       51.02
      2419   25.1290  2.300696     2811.90     2903.40       53.03
      2420   25.1360  2.300066     3031.81     3216.37       55.06
      2421   25.1430  2.299436     3276.05     3489.23       57.24
      2422   25.1500  2.298806     3376.72     3615.54       58.11
      2423   25.1570  2.298177     3333.30     3530.36       57.73
      2424   25.1640  2.297548     3005.89     3275.25       54.83
      2425   25.1710  2.296919     2718.52     2957.08       52.14
      2426   25.1780  2.296291     2491.21     2666.61       49.91
      2427   25.1850  2.295663     2367.80     2449.58       48.66
      2428   25.1920  2.295035     2324.15     2311.11       48.21
      2429   25.1990  2.294408     2245.64     2234.50       47.39
      2430   25.2060  2.293781     2122.63     2195.36       46.07
      2431   25.2130  2.293154     2220.79     2175.76       47.13
      2432   25.2200  2.292528     2175.70     2165.17       46.64
      2433   25.2270  2.291902     2189.17     2158.55       46.79
      2434   25.2340  2.291277     2237.78     2153.81       47.31
      2435   25.2410  2.290652     2144.00     2150.12       46.30
      2436   25.2480  2.290027     2174.97     2147.14       46.64
      2437   25.2550  2.289403     2067.61     2144.66       45.47
      2438   25.2620  2.288779     2000.03     2142.58       44.72
      2439   25.2690  2.288155     2107.30     2140.80       45.91
      2440   25.2760  2.287531     2100.22     2139.27       45.83
      2441   25.2830  2.286908     2125.82     2134.22       46.11
      2442   25.2900  2.286286     2126.68     2133.19       46.12
      2443   25.2970  2.285663     2111.74     2132.28       45.95
      2444   25.3040  2.285041     2169.82     2131.48       46.58
      2445   25.3111  2.284411     2052.43     2130.76       45.30
      2446   25.3181  2.283790     2137.99     2129.13       46.24
      2447   25.3251  2.283169     2078.54     2128.58       45.59
      2448   25.3321  2.282548     2058.05     2128.10       45.37
      2449   25.3391  2.281928     2152.13     2127.65       46.39
      2450   25.3461  2.281308     2125.97     2127.25       46.11
      2451   25.3531  2.280688     2267.08     2126.88       47.61
      2452   25.3601  2.280069     2286.84     2126.54       47.82
      2453   25.3671  2.279450     2193.51     2126.22       46.83
      2454   25.3741  2.278831     2125.05     2125.93       46.10
      2455   25.3811  2.278214     2112.68     2125.65       45.96
      2456   25.3881  2.277596     2093.31     2125.40       45.75
      2457   25.3951  2.276978     2121.27     2125.16       46.06
      2458   25.4021  2.276361     2089.52     2124.93       45.71
      2459   25.4091  2.275744     2075.84     2124.72       45.56
      2460   25.4161  2.275128     2120.94     2124.52       46.05
      2461   25.4231  2.274512     2158.53     2124.32       46.46
      2462   25.4301  2.273896     2086.10     2124.14       45.67
      2463   25.4371  2.273280     2147.47     2127.51       46.34
      2464   25.4441  2.272665     2085.84     2127.49       45.67
      2465   25.4511  2.272051     2107.17     2127.48       45.90
      2466   25.4581  2.271436     2123.80     2127.49       46.08
      2467   25.4651  2.270822     2074.75     2127.51       45.55
      2468   25.4721  2.270208     2146.93     2127.56       46.33
      2469   25.4791  2.269595     2081.94     2127.61       45.63
      2470   25.4861  2.268982     2105.27     2127.69       45.88
      2471   25.4931  2.268369     2042.82     2127.79       45.20
      2472   25.5001  2.267757     2039.02     2127.91       45.16
      2473   25.5071  2.267145     2180.47     2126.68       46.70
      2474   25.5141  2.266533     2328.90     2126.89       48.26
      2475   25.5211  2.265922     2122.81     2127.13       46.07
      2476   25.5280  2.265319     2184.99     2127.39       46.74
      2477   25.5350  2.264709     2105.15     2127.68       45.88
      2478   25.5420  2.264098     2201.90     2128.00       46.92
      2479   25.5490  2.263488     2188.16     2128.36       46.78
      2480   25.5560  2.262879     2029.69     2128.76       45.05
      2481   25.5630  2.262269     2114.75     2129.20       45.99
      2482   25.5700  2.261660     2063.09     2129.69       45.42
      2483   25.5770  2.261052     2090.23     2130.24       45.72
      2484   25.5840  2.260443     2153.64     2130.85       46.41
      2485   25.5910  2.259835     2040.80     2131.54       45.18
      2486   25.5980  2.259228     2058.41     2132.32       45.37
      2487   25.6050  2.258620     2119.65     2133.19       46.04
      2488   25.6120  2.258013     2103.30     2134.19       45.86
      2489   25.6190  2.257406     2121.21     2136.07       46.06
      2490   25.6260  2.256800     2104.11     2137.40       45.87
      2491   25.6330  2.256194     2082.72     2138.92       45.64
      2492   25.6400  2.255589     2043.55     2140.68       45.21
      2493   25.6470  2.254983     2142.37     2142.73       46.29
      2494   25.6540  2.254378     2082.41     2145.13       45.63
      2495   25.6610  2.253774     2133.69     2147.97       46.19
      2496   25.6680  2.253169     2118.97     2151.36       46.03
      2497   25.6750  2.252565     2045.35     2155.45       45.23
      2498   25.6820  2.251962     2068.70     2160.45       45.48
      2499   25.6890  2.251359     2158.92     2166.72       46.46
      2500   25.6960  2.250755     2098.91     2175.00       45.81
      2501   25.7030  2.250153     2205.66     2187.12       46.96
      2502   25.7100  2.249551     2134.09     2207.92       46.20
      2503   25.7170  2.248948     2218.27     2249.08       47.10
      2504   25.7240  2.248347     2358.81     2334.73       48.57
      2505   25.7310  2.247745     2520.31     2504.53       50.20
      2506   25.7380  2.247144     2879.37     2805.31       53.66
      2507   25.7450  2.246543     3597.60     3264.22       59.98
      2508   25.7521  2.245935     4542.65     3856.14       67.40
      2509   25.7591  2.245335     5580.46     4438.44       74.70
      2510   25.7661  2.244735     6054.19     4818.79       77.81
      2511   25.7731  2.244136     6045.88     4823.60       77.76
      2512   25.7801  2.243537     5567.43     4460.86       74.62
      2513   25.7871  2.242938     4595.88     3921.67       67.79
      2514   25.7941  2.242339     3622.81     3416.37       60.19
      2515   25.8011  2.241741     3087.77     3071.85       55.57
      2516   25.8081  2.241144     2856.62     2917.17       53.45
      2517   25.8151  2.240546     2786.12     2912.29       52.78
      2518   25.8221  2.239949     2978.86     2984.67       54.58
      2519   25.8291  2.239352     2860.86     3057.34       53.49
      2520   25.8361  2.238756     3074.77     3068.74       55.45
      2521   25.8431  2.238160     2927.19     2995.11       54.10
      2522   25.8501  2.237564     2817.91     2857.17       53.08
      2523   25.8571  2.236969     2505.76     2694.58       50.06
      2524   25.8641  2.236374     2421.54     2540.47       49.21
      2525   25.8711  2.235779     2248.13     2413.70       47.41
      2526   25.8781  2.235184     2301.38     2320.61       47.97
      2527   25.8851  2.234590     2154.79     2258.52       46.42
      2528   25.8921  2.233997     2127.90     2220.38       46.13
      2529   25.8991  2.233403     2081.97     2198.51       45.63
      2530   25.9061  2.232810     2060.18     2186.90       45.39
      2531   25.9131  2.232217     2192.20     2182.08       46.82
      2532   25.9201  2.231625     2111.42     2183.26       45.95
      2533   25.9271  2.231032     2124.56     2192.57       46.09
      2534   25.9341  2.230441     2243.84     2215.33       47.37
      2535   25.9411  2.229849     2263.34     2259.52       47.57
      2536   25.9481  2.229258     2337.34     2333.28       48.35
      2537   25.9551  2.228667     2320.04     2439.62       48.17
      2538   25.9621  2.228076     2477.52     2569.69       49.77
      2539   25.9690  2.227494     2579.75     2696.60       50.79
      2540   25.9760  2.226904     2727.07     2784.19       52.22
      2541   25.9830  2.226315     2638.92     2792.13       51.37
      2542   25.9900  2.225725     2545.64     2715.20       50.45
      2543   25.9970  2.225136     2455.62     2587.79       49.55
      2544   26.0040  2.224548     2261.30     2452.50       47.55
      2545   26.0110  2.223959     2282.26     2338.00       47.77
      2546   26.0180  2.223372     2195.78     2255.73       46.86
      2547   26.0250  2.222784     2113.18     2204.31       45.97
      2548   26.0320  2.222196     2147.28     2175.84       46.34
      2549   26.0390  2.221609     2102.34     2161.60       45.85
      2550   26.0460  2.221022     2114.46     2154.93       45.98
      2551   26.0530  2.220436     2018.05     2151.60       44.92
      2552   26.0600  2.219850     2094.90     2149.19       45.77
      2553   26.0670  2.219264     2064.16     2146.44       45.43
      2554   26.0740  2.218678     2033.45     2143.09       45.09
      2555   26.0810  2.218093     2031.91     2139.52       45.08
      2556   26.0880  2.217509     2123.53     2136.16       46.08
      2557   26.0950  2.216924     1981.18     2133.31       44.51
      2558   26.1020  2.216340     2049.11     2131.07       45.27
      2559   26.1090  2.215756     2156.18     2129.40       46.43
      2560   26.1160  2.215172     2035.67     2126.09       45.12
      2561   26.1230  2.214589     2021.97     2125.30       44.97
      2562   26.1300  2.214006     2040.59     2124.75       45.17
      2563   26.1370  2.213423     2124.67     2124.34       46.09
      2564   26.1440  2.212841     2104.81     2124.07       45.88
      2565   26.1510  2.212259     2073.21     2123.89       45.53
      2566   26.1580  2.211677     2014.38     2123.81       44.88
      2567   26.1650  2.211096     2131.40     2123.82       46.17
      2568   26.1720  2.210515     2087.99     2134.20       45.69
      2569   26.1790  2.209934     2063.26     2134.75       45.42
      2570   26.1861  2.209346     2074.45     2135.48       45.55
      2571   26.1931  2.208765     2057.92     2136.44       45.36
      2572   26.2001  2.208185     2001.24     2137.74       44.74
      2573   26.2071  2.207606     2141.65     2139.61       46.28
      2574   26.2141  2.207027     2055.78     2154.96       45.34
      2575   26.2211  2.206448     2113.42     2159.59       45.97
      2576   26.2281  2.205869     2234.62     2166.55       47.27
      2577   26.2351  2.205291     2134.18     2176.86       46.20
      2578   26.2421  2.204713     2169.86     2191.62       46.58
      2579   26.2491  2.204135     2150.76     2211.65       46.38
      2580   26.2561  2.203558     2245.11     2237.12       47.38
      2581   26.2631  2.202981     2215.15     2266.01       47.07
      2582   26.2701  2.202405     2228.39     2298.09       47.21
      2583   26.2771  2.201828     2257.05     2328.04       47.51
      2584   26.2841  2.201252     2319.84     2350.09       48.16
      2585   26.2911  2.200676     2323.88     2358.61       48.21
      2586   26.2981  2.200101     2350.95     2351.19       48.49
      2587   26.3051  2.199526     2291.17     2330.50       47.87
      2588   26.3121  2.198951     2192.18     2302.37       46.82
      2589   26.3191  2.198376     2211.11     2272.52       47.02
      2590   26.3261  2.197802     2199.15     2245.05       46.90
      2591   26.3331  2.197228     2225.44     2222.27       47.17
      2592   26.3401  2.196655     2189.91     2205.02       46.80
      2593   26.3471  2.196081     2121.28     2193.08       46.06
      2594   26.3541  2.195508     2147.97     2184.87       46.35
      2595   26.3611  2.194936     2152.61     2182.07       46.40
      2596   26.3681  2.194363     2111.62     2180.35       45.95
      2597   26.3751  2.193791     2198.16     2180.19       46.88
      2598   26.3821  2.193219     2194.10     2181.04       46.84
      2599   26.3891  2.192648     2118.10     2182.59       46.02
      2600   26.3961  2.192077     2166.97     2184.65       46.55
      2601   26.4030  2.191514     2130.73     2187.08       46.16
      2602   26.4100  2.190943     2053.02     2189.92       45.31
      2603   26.4170  2.190373     2098.09     2193.13       45.80
      2604   26.4240  2.189804     2120.67     2196.71       46.05
      2605   26.4310  2.189234     2119.32     2200.69       46.04
      2606   26.4380  2.188664     1984.15     2205.10       44.54
      2607   26.4450  2.188095     2019.71     2209.96       44.94
      2608   26.4520  2.187527     2138.77     2215.33       46.25
      2609   26.4590  2.186958     2106.82     2221.26       45.90
      2610   26.4660  2.186390     2132.06     2227.81       46.17
      2611   26.4730  2.185822     2221.55     2235.08       47.13
      2612   26.4800  2.185255     2106.74     2243.15       45.90
      2613   26.4870  2.184688     2141.35     2252.14       46.27
      2614   26.4940  2.184121     2126.47     2262.17       46.11
      2615   26.5010  2.183554     2076.36     2273.41       45.57
      2616   26.5080  2.182988     2170.25     2286.07       46.59
      2617   26.5150  2.182422     2213.57     2300.37       47.05
      2618   26.5220  2.181856     2221.44     2316.63       47.13
      2619   26.5290  2.181291     2228.93     2335.23       47.21
      2620   26.5360  2.180726     2217.52     2356.67       47.09
      2621   26.5430  2.180161     2267.63     2381.66       47.62
      2622   26.5500  2.179596     2316.90     2411.31       48.13
      2623   26.5570  2.179032     2472.73     2447.51       49.73
      2624   26.5640  2.178468     2395.01     2494.85       48.94
      2625   26.5710  2.177905     2444.31     2556.93       49.44
      2626   26.5780  2.177341     2595.47     2645.54       50.95
      2627   26.5850  2.176779     2817.89     2778.12       53.08
      2628   26.5920  2.176216     2718.49     2980.62       52.14
      2629   26.5990  2.175653     3130.50     3287.77       55.95
      2630   26.6060  2.175091     3673.78     3739.27       60.61
      2631   26.6130  2.174529     4122.06     4370.43       64.20
      2632   26.6200  2.173968     5015.60     5199.15       70.82
      2633   26.6271  2.173399     5995.47     6224.02       77.43
      2634   26.6341  2.172838     7045.27     7349.37       83.94
      2635   26.6411  2.172277     8485.70     8460.91       92.12
      2636   26.6481  2.171717     9357.43     9373.20       96.73
      2637   26.6551  2.171157     9929.21     9883.80       99.65
      2638   26.6621  2.170597     9910.65     9882.12       99.55
      2639   26.6691  2.170038     9429.17     9444.87       97.10
      2640   26.6761  2.169479     8797.70     8799.96       93.80
      2641   26.6831  2.168920     7985.64     8201.87       89.36
      2642   26.6901  2.168361     7815.42     7851.05       88.40
      2643   26.6971  2.167803     7901.27     7869.06       88.89
      2644   26.7041  2.167245     8327.67     8294.59       91.26
      2645   26.7111  2.166688     9369.73     9082.09       96.80
      2646   26.7181  2.166130    10574.00    10102.30      102.83
      2647   26.7251  2.165573    11761.00    11143.60      108.45
      2648   26.7321  2.165017    12525.30    11935.10      111.92
      2649   26.7391  2.164460    12942.10    12215.20      113.76
      2650   26.7461  2.163904    12366.30    11845.70      111.20
      2651   26.7531  2.163348    11095.80    10885.60      105.34
      2652   26.7601  2.162792     9605.45     9549.55       98.01
      2653   26.7671  2.162237     7846.46     8090.61       88.58
      2654   26.7741  2.161682     6635.28     6709.23       81.46
      2655   26.7811  2.161128     5718.38     5525.22       75.62
      2656   26.7881  2.160573     4626.46     4588.56       68.02
      2657   26.7951  2.160019     4176.85     3894.53       64.63
      2658   26.8021  2.159465     3627.95     3407.83       60.23
      2659   26.8091  2.158912     3285.99     3079.39       57.32
      2660   26.8161  2.158358     2968.97     2862.35       54.49
      2661   26.8231  2.157805     2883.89     2722.78       53.70
      2662   26.8301  2.157253     2819.75     2626.05       53.10
      2663   26.8371  2.156700     2612.56     2558.08       51.11
      2664   26.8440  2.156156     2552.16     2508.57       50.52
      2665   26.8510  2.155604     2424.73     2469.88       49.24
      2666   26.8580  2.155053     2368.36     2439.25       48.67
      2667   26.8650  2.154502     2439.01     2414.82       49.39
      2668   26.8720  2.153951     2309.79     2395.86       48.06
      2669   26.8790  2.153400     2337.95     2382.72       48.35
      2670   26.8860  2.152850     2388.40     2381.66       48.87
      2671   26.8930  2.152300     2407.86     2388.91       49.07
      2672   26.9000  2.151750     2392.50     2416.54       48.91
      2673   26.9070  2.151201     2406.20     2475.53       49.05
      2674   26.9140  2.150651     2481.11     2576.88       49.81
      2675   26.9210  2.150103     2601.87     2725.17       51.01
      2676   26.9280  2.149554     2892.94     2910.82       53.79
      2677   26.9350  2.149006     3037.52     3103.25       55.11
      2678   26.9420  2.148458     3184.39     3250.39       56.43
      2679   26.9490  2.147910     3180.14     3294.01       56.39
      2680   26.9560  2.147362     3021.86     3210.49       54.97
      2681   26.9630  2.146815     2936.74     3034.63       54.19
      2682   26.9700  2.146268     2605.16     2827.08       51.04
      2683   26.9770  2.145722     2416.73     2635.55       49.16
      2684   26.9840  2.145175     2377.91     2485.07       48.76
      2685   26.9910  2.144629     2266.62     2380.85       47.61
      2686   26.9980  2.144084     2318.92     2315.77       48.16
      2687   27.0050  2.143538     2276.17     2278.00       47.71
      2688   27.0120  2.142993     2207.66     2256.74       46.99
      2689   27.0190  2.142448     2098.28     2244.69       45.81
      2690   27.0260  2.141904     2295.81     2237.16       47.91
      2691   27.0330  2.141359     2227.07     2232.21       47.19
      2692   27.0400  2.140815     2185.41     2228.88       46.75
      2693   27.0470  2.140271     2206.85     2226.75       46.98
      2694   27.0540  2.139728     2252.68     2225.66       47.46
      2695   27.0611  2.139177     2098.24     2225.55       45.81
      2696   27.0681  2.138634     2168.15     2226.44       46.56
      2697   27.0751  2.138092     2223.37     2228.38       47.15
      2698   27.0821  2.137549     2254.31     2231.47       47.48
      2699   27.0891  2.137007     2199.64     2235.90       46.90
      2700   27.0961  2.136466     2250.50     2241.97       47.44
      2701   27.1031  2.135924     2199.77     2250.18       46.90
      2702   27.1101  2.135383     2240.65     2261.54       47.34
      2703   27.1171  2.134842     2330.14     2278.31       48.27
      2704   27.1241  2.134301     2371.46     2305.74       48.70
      2705   27.1311  2.133761     2612.13     2355.16       51.11
      2706   27.1381  2.133221     2440.16     2448.13       49.40
      2707   27.1451  2.132681     2789.53     2617.33       52.82
      2708   27.1521  2.132142     3025.10     2897.21       55.00
      2709   27.1591  2.131603     3482.92     3338.65       59.02
      2710   27.1661  2.131064     3987.17     3925.88       63.14
      2711   27.1731  2.130525     4684.46     4586.83       68.44
      2712   27.1801  2.129987     5240.91     5168.37       72.39
      2713   27.1871  2.129449     5422.13     5466.21       73.64
      2714   27.1941  2.128911     5436.38     5342.20       73.73
      2715   27.2011  2.128373     4908.07     4856.99       70.06
      2716   27.2081  2.127836     4295.88     4211.01       65.54
      2717   27.2151  2.127299     3701.99     3588.26       60.84
      2718   27.2221  2.126762     3165.73     3093.69       56.26
      2719   27.2291  2.126226     2823.65     2757.49       53.14
      2720   27.2361  2.125690     2714.31     2559.58       52.10
      2721   27.2431  2.125154     2523.20     2461.23       50.23
      2722   27.2501  2.124618     2510.32     2428.19       50.10
      2723   27.2571  2.124083     2533.36     2441.90       50.33
      2724   27.2641  2.123548     2519.19     2500.60       50.19
      2725   27.2711  2.123013     2685.47     2603.72       51.82
      2726   27.2780  2.122486     2856.09     2792.23       53.44
      2727   27.2850  2.121952     3147.77     3077.94       56.10
      2728   27.2920  2.121418     3493.50     3466.67       59.11
      2729   27.2990  2.120885     4029.48     3943.43       63.48
      2730   27.3060  2.120351     4491.52     4458.82       67.02
      2731   27.3130  2.119818     4965.47     4923.61       70.47
      2732   27.3200  2.119285     5330.09     5217.45       73.01
      2733   27.3270  2.118753     5252.15     5237.81       72.47
      2734   27.3340  2.118221     4990.59     4975.79       70.64
      2735   27.3410  2.117688     4422.15     4524.99       66.50
      2736   27.3480  2.117157     4041.77     4013.04       63.57
      2737   27.3550  2.116625     3579.89     3536.01       59.83
      2738   27.3620  2.116094     3207.29     3148.95       56.63
      2739   27.3690  2.115563     2945.66     2869.50       54.27
      2740   27.3760  2.115033     2954.58     2687.18       54.36
      2741   27.3830  2.114502     2756.19     2574.27       52.50
      2742   27.3900  2.113972     2538.83     2498.75       50.39
      2743   27.3970  2.113442     2514.37     2436.74       50.14
      2744   27.4040  2.112913     2382.61     2379.48       48.81
      2745   27.4110  2.112384     2445.97     2327.88       49.46
      2746   27.4180  2.111855     2458.34     2284.74       49.58
      2747   27.4250  2.111326     2243.47     2251.50       47.37
      2748   27.4320  2.110798     2171.23     2227.59       46.60
      2749   27.4390  2.110269     2246.50     2211.11       47.40
      2750   27.4460  2.109741     2135.06     2199.78       46.21
      2751   27.4530  2.109214     2135.35     2191.68       46.21
      2752   27.4600  2.108687     2170.37     2185.52       46.59
      2753   27.4670  2.108159     2175.09     2180.67       46.64
      2754   27.4740  2.107632     2278.91     2176.55       47.74
      2755   27.4810  2.107106     2315.82     2173.02       48.12
      2756   27.4880  2.106580     2381.67     2169.97       48.80
      2757   27.4950  2.106054     2382.97     2167.31       48.82
      2758   27.5021  2.105520     2534.09     2164.95       50.34
      2759   27.5091  2.104995     2507.06     2162.90       50.07
      2760   27.5161  2.104470     2443.99     2161.09       49.44
      2761   27.5231  2.103945     2430.52     2159.49       49.30
      2762   27.5301  2.103420     2312.97     2158.06       48.09
      2763   27.5371  2.102896     2245.37     2156.79       47.39
      2764   27.5441  2.102372     2233.37     2155.65       47.26
      2765   27.5511  2.101848     2236.76     2154.64       47.29
      2766   27.5581  2.101325     2242.56     2153.73       47.36
      2767   27.5651  2.100801     2033.09     2149.31       45.09
      2768   27.5721  2.100278     2170.55     2148.71       46.59
      2769   27.5791  2.099756     2180.06     2148.18       46.69
      2770   27.5861  2.099233     2177.10     2147.71       46.66
      2771   27.5931  2.098711     2124.83     2147.30       46.10
      2772   27.6001  2.098189     2103.35     2146.93       45.86
      2773   27.6071  2.097667     2106.98     2146.61       45.90
      2774   27.6141  2.097146     2117.89     2146.34       46.02
      2775   27.6211  2.096625     2190.86     2146.10       46.81
      2776   27.6281  2.096104     2114.89     2145.90       45.99
      2777   27.6351  2.095583     2293.63     2145.74       47.89
      2778   27.6421  2.095063     2128.87     2145.60       46.14
      2779   27.6491  2.094543     2155.06     2145.50       46.42
      2780   27.6561  2.094023     2162.96     2145.42       46.51
      2781   27.6631  2.093503     2123.18     2145.38       46.08
      2782   27.6701  2.092984     2129.37     2145.36       46.15
      2783   27.6771  2.092465     2248.56     2145.38       47.42
      2784   27.6841  2.091946     2228.88     2145.45       47.21
      2785   27.6911  2.091428     2164.06     2145.56       46.52
      2786   27.6981  2.090910     2115.96     2145.76       46.00
      2787   27.7051  2.090392     2205.20     2146.09       46.96
      2788   27.7121  2.089874     2113.66     2146.59       45.97
      2789   27.7190  2.089364     2120.24     2147.35       46.05
      2790   27.7260  2.088847     2169.23     2148.44       46.58
      2791   27.7330  2.088330     2172.88     2149.89       46.61
      2792   27.7400  2.087813     2136.99     2151.64       46.23
      2793   27.7470  2.087297     2275.32     2153.52       47.70
      2794   27.7540  2.086781     2187.69     2155.29       46.77
      2795   27.7610  2.086265     2185.53     2156.72       46.75
      2796   27.7680  2.085749     2187.33     2157.79       46.77
      2797   27.7750  2.085234     2152.93     2154.84       46.40
      2798   27.7820  2.084719     2191.04     2157.70       46.81
      2799   27.7890  2.084204     2179.19     2163.62       46.68
      2800   27.7960  2.083689     2211.38     2173.91       47.03
      2801   27.8030  2.083175     2177.10     2188.80       46.66
      2802   27.8100  2.082661     2188.59     2206.49       46.78
      2803   27.8170  2.082147     2181.93     2222.78       46.71
      2804   27.8240  2.081634     2190.75     2231.77       46.81
      2805   27.8310  2.081121     2158.32     2229.10       46.46
      2806   27.8380  2.080608     2279.19     2216.02       47.74
      2807   27.8450  2.080095     2215.04     2198.11       47.06
      2808   27.8520  2.079582     2140.00     2180.71       46.26
      2809   27.8590  2.079070     2249.61     2166.91       47.43
      2810   27.8660  2.078558     2041.59     2157.55       45.18
      2811   27.8730  2.078047     2189.49     2152.00       46.79
      2812   27.8800  2.077535     2163.90     2149.07       46.52
      2813   27.8870  2.077024     2213.96     2147.64       47.05
      2814   27.8940  2.076513     2091.86     2146.97       45.74
      2815   27.9010  2.076003     2227.04     2146.65       47.19
      2816   27.9080  2.075492     2403.55     2146.51       49.03
      2817   27.9150  2.074982     2228.09     2146.45       47.20
      2818   27.9220  2.074472     2196.99     2146.45       46.87
      2819   27.9290  2.073962     2322.47     2146.49       48.19
      2820   27.9361  2.073446     2323.66     2146.56       48.20
      2821   27.9431  2.072937     2100.58     2146.66       45.83
      2822   27.9501  2.072428     2202.07     2146.77       46.93
      2823   27.9571  2.071919     2067.59     2146.89       45.47
      2824   27.9641  2.071411     2151.28     2147.03       46.38
      2825   27.9711  2.070903     2193.49     2147.18       46.83
      2826   27.9781  2.070395     2186.33     2147.34       46.76
      2827   27.9851  2.069888     2226.78     2147.50       47.19
      2828   27.9921  2.069381     2240.93     2147.67       47.34
      2829   27.9991  2.068873     2217.57     2147.84       47.09
      2830   28.0061  2.068367     2091.38     2148.02       45.73
      2831   28.0131  2.067860     2134.81     2148.20       46.20
      2832   28.0201  2.067354     2248.39     2148.38       47.42
      2833   28.0271  2.066848     2228.58     2148.57       47.21
      2834   28.0341  2.066342     2222.60     2148.76       47.14
      2835   28.0411  2.065837     2103.30     2148.95       45.86
      2836   28.0481  2.065331     2128.84     2149.14       46.14
      2837   28.0551  2.064826     2165.37     2149.33       46.53
      2838   28.0621  2.064322     2122.09     2149.53       46.07
      2839   28.0691  2.063817     2132.43     2149.80       46.18
      2840   28.0761  2.063313     2141.97     2149.99       46.28
      2841   28.0831  2.062809     2202.64     2150.20       46.93
      2842   28.0901  2.062305     2129.13     2150.40       46.14
      2843   28.0971  2.061802     2092.59     2150.60       45.74
      2844   28.1041  2.061299     2149.86     2150.80       46.37
      2845   28.1111  2.060796     2135.14     2151.01       46.21
      2846   28.1181  2.060293     2072.72     2151.21       45.53
      2847   28.1251  2.059791     2095.81     2151.42       45.78
      2848   28.1321  2.059288     2167.68     2151.62       46.56
      2849   28.1391  2.058786     2108.70     2151.83       45.92
      2850   28.1461  2.058285     2231.34     2152.04       47.24
      2851   28.1530  2.057790     2210.88     2152.24       47.02
      2852   28.1600  2.057289     2110.41     2152.45       45.94
      2853   28.1670  2.056788     2080.38     2152.66       45.61
      2854   28.1740  2.056288     2218.14     2152.86       47.10
      2855   28.1810  2.055787     2245.27     2153.06       47.38
      2856   28.1880  2.055287     2115.47     2153.27       45.99
      2857   28.1950  2.054787     2223.68     2153.39       47.16
      2858   28.2020  2.054287     2084.92     2153.60       45.66
      2859   28.2090  2.053788     2220.92     2153.82       47.13
      2860   28.2160  2.053289     2282.37     2154.03       47.77
      2861   28.2230  2.052790     2133.35     2154.25       46.19
      2862   28.2300  2.052291     2241.50     2154.46       47.34
      2863   28.2370  2.051793     2184.84     2154.68       46.74
      2864   28.2440  2.051295     2201.96     2154.89       46.93
      2865   28.2510  2.050797     2122.86     2155.12       46.07
      2866   28.2580  2.050299     2207.40     2155.33       46.98
      2867   28.2650  2.049802     2157.77     2155.55       46.45
      2868   28.2720  2.049304     2108.54     2155.77       45.92
      2869   28.2790  2.048807     2270.94     2155.99       47.65
      2870   28.2860  2.048311     2234.78     2156.56       47.27
      2871   28.2930  2.047814     2161.11     2157.14       46.49
      2872   28.3000  2.047318     2132.69     2157.72       46.18
      2873   28.3070  2.046822     2223.49     2158.30       47.15
      2874   28.3140  2.046326     2205.59     2158.87       46.96
      2875   28.3210  2.045831     2124.46     2159.45       46.09
      2876   28.3280  2.045336     2156.94     2160.03       46.44
      2877   28.3350  2.044841     2172.78     2160.62       46.61
      2878   28.3420  2.044346     2081.04     2161.20       45.62
      2879   28.3490  2.043852     2131.75     2161.78       46.17
      2880   28.3560  2.043357     2192.57     2162.37       46.82
      2881   28.3630  2.042863     2241.36     2162.96       47.34
      2882   28.3700  2.042370     2180.42     2163.55       46.69
      2883   28.3771  2.041869     2201.91     2164.15       46.92
      2884   28.3841  2.041376     2155.35     2164.74       46.43
      2885   28.3911  2.040883     2161.94     2165.33       46.50
      2886   28.3981  2.040390     2253.16     2165.93       47.47
      2887   28.4051  2.039898     2111.71     2166.53       45.95
      2888   28.4121  2.039406     2143.51     2167.14       46.30
      2889   28.4191  2.038914     2235.10     2167.75       47.28
      2890   28.4261  2.038422     2191.83     2168.37       46.82
      2891   28.4331  2.037930     2203.09     2168.99       46.94
      2892   28.4401  2.037439     2243.81     2169.61       47.37
      2893   28.4471  2.036948     2312.72     2170.25       48.09
      2894   28.4541  2.036457     2243.32     2170.89       47.36
      2895   28.4611  2.035967     2273.58     2171.55       47.68
      2896   28.4681  2.035476     2241.89     2172.22       47.35
      2897   28.4751  2.034986     2183.67     2172.91       46.73
      2898   28.4821  2.034497     2274.98     2173.61       47.70
      2899   28.4891  2.034007     2328.91     2174.35       48.26
      2900   28.4961  2.033518     2218.08     2175.13       47.10
      2901   28.5031  2.033029     2158.16     2175.98       46.46
      2902   28.5101  2.032540     2345.70     2176.94       48.43
      2903   28.5171  2.032051     2191.84     2178.06       46.82
      2904   28.5241  2.031563     2267.63     2179.46       47.62
      2905   28.5311  2.031075     2146.12     2181.28       46.33
      2906   28.5381  2.030587     2176.89     2183.70       46.66
      2907   28.5451  2.030099     2179.39     2186.93       46.68
      2908   28.5521  2.029612     2121.14     2191.15       46.06
      2909   28.5591  2.029125     2345.79     2196.46       48.43
      2910   28.5661  2.028638     2278.05     2202.83       47.73
      2911   28.5731  2.028151     2336.18     2209.97       48.33
      2912   28.5801  2.027665     2217.46     2217.36       47.09
      2913   28.5871  2.027179     2252.59     2224.10       47.46
      2914   28.5940  2.026700     2402.92     2229.04       49.02
      2915   28.6010  2.026214     2291.74     2231.28       47.87
      2916   28.6080  2.025729     2282.00     2230.31       47.77
      2917   28.6150  2.025244     2234.72     2226.67       47.27
      2918   28.6220  2.024758     2134.42     2221.48       46.20
      2919   28.6290  2.024274     2264.84     2215.92       47.59
      2920   28.6360  2.023789     2265.08     2210.82       47.59
      2921   28.6430  2.023305     2263.78     2206.65       47.58
      2922   28.6500  2.022821     2149.22     2203.47       46.36
      2923   28.6570  2.022337     2256.03     2201.10       47.50
      2924   28.6640  2.021854     2208.69     2199.17       47.00
      2925   28.6710  2.021370     2291.93     2201.08       47.87
      2926   28.6780  2.020887     2202.52     2199.72       46.93
      2927   28.6850  2.020405     2224.68     2198.66       47.17
      2928   28.6920  2.019922     2358.60     2197.93       48.57
      2929   28.6990  2.019440     2181.33     2197.56       46.70
      2930   28.7060  2.018958     2197.63     2197.51       46.88
      2931   28.7130  2.018476     2287.74     2197.72       47.83
      2932   28.7200  2.017994     2285.01     2198.12       47.80
      2933   28.7270  2.017513     2208.38     2198.66       46.99
      2934   28.7340  2.017032     2280.09     2199.28       47.75
      2935   28.7410  2.016551     2252.33     2199.96       47.46
      2936   28.7480  2.016070     2155.05     2200.70       46.42
      2937   28.7550  2.015590     2200.99     2201.47       46.91
      2938   28.7620  2.015109     2308.40     2202.29       48.05
      2939   28.7690  2.014629     2264.40     2203.14       47.59
      2940   28.7760  2.014149     2264.89     2204.03       47.59
      2941   28.7830  2.013670     2265.61     2204.97       47.60
      2942   28.7900  2.013191     2222.67     2205.95       47.15
      2943   28.7970  2.012712     2308.72     2206.97       48.05
      2944   28.8040  2.012233     2230.64     2208.05       47.23
      2945   28.8111  2.011748     2270.16     2209.21       47.65
      2946   28.8181  2.011269     2170.22     2210.41       46.59
      2947   28.8251  2.010791     2220.85     2211.69       47.13
      2948   28.8321  2.010313     2184.74     2213.05       46.74
      2949   28.8391  2.009836     2220.28     2214.51       47.12
      2950   28.8461  2.009358     2165.76     2216.07       46.54
      2951   28.8531  2.008881     2258.19     2217.77       47.52
      2952   28.8601  2.008404     2236.57     2219.60       47.29
      2953   28.8671  2.007928     2209.27     2221.62       47.00
      2954   28.8741  2.007451     2313.00     2223.83       48.09
      2955   28.8811  2.006975     2176.54     2226.29       46.65
      2956   28.8881  2.006499     2232.25     2229.04       47.25
      2957   28.8951  2.006023     2200.42     2232.14       46.91
      2958   28.9021  2.005548     2217.76     2235.67       47.09
      2959   28.9091  2.005072     2320.10     2239.73       48.17
      2960   28.9161  2.004597     2247.43     2244.46       47.41
      2961   28.9231  2.004123     2293.99     2250.02       47.90
      2962   28.9301  2.003648     2406.51     2256.66       49.06
      2963   28.9371  2.003174     2241.11     2264.75       47.34
      2964   28.9441  2.002700     2278.07     2274.91       47.73
      2965   28.9511  2.002226     2318.16     2288.49       48.15
      2966   28.9581  2.001752     2370.98     2308.72       48.69
      2967   28.9651  2.001278     2423.84     2343.24       49.23
      2968   28.9721  2.000805     2478.46     2408.54       49.78
      2969   28.9791  2.000332     2752.27     2535.00       52.46
      2970   28.9861  1.999860     2987.98     2767.34       54.66
      2971   28.9931  1.999387     3363.71     3153.02       58.00
      2972   29.0001  1.998915     3814.55     3713.45       61.76
      2973   29.0071  1.998443     4455.97     4407.38       66.75
      2974   29.0141  1.997971     5208.08     5101.28       72.17
      2975   29.0211  1.997500     5546.13     5577.24       74.47
      2976   29.0280  1.997035     5574.05     5628.22       74.66
      2977   29.0350  1.996564     5158.06     5227.19       71.82
      2978   29.0420  1.996093     4653.54     4557.19       68.22
      2979   29.0490  1.995622     3793.27     3848.39       61.59
      2980   29.0560  1.995152     3531.95     3254.65       59.43
      2981   29.0630  1.994682     3051.88     2834.79       55.24
      2982   29.0700  1.994212     2807.97     2576.74       52.99
      2983   29.0770  1.993742     2618.09     2434.75       51.17
      2984   29.0840  1.993272     2568.01     2361.82       50.68
      2985   29.0910  1.992803     2513.98     2324.38       50.14
      2986   29.0980  1.992334     2378.96     2303.44       48.77
      2987   29.1050  1.991865     2228.14     2290.09       47.20
      2988   29.1120  1.991397     2367.80     2280.53       48.66
      2989   29.1190  1.990928     2246.75     2273.23       47.40
      2990   29.1260  1.990460     2260.96     2267.46       47.55
      2991   29.1330  1.989992     2229.22     2262.82       47.21
      2992   29.1400  1.989524     2245.03     2259.06       47.38
      2993   29.1470  1.989057     2342.60     2255.92       48.40
      2994   29.1540  1.988590     2305.79     2253.41       48.02
      2995   29.1610  1.988123     2187.01     2251.35       46.77
      2996   29.1680  1.987656     2333.06     2249.65       48.30
      2997   29.1750  1.987189     2259.12     2248.25       47.53
      2998   29.1820  1.986723     2342.33     2247.10       48.40
      2999   29.1890  1.986257     2344.50     2246.16       48.42
      3000   29.1960  1.985791     2241.43     2245.39       47.34
      3001   29.2030  1.985325     2325.03     2244.78       48.22
      3002   29.2100  1.984860     2325.86     2244.30       48.23
      3003   29.2170  1.984395     2231.93     2243.92       47.24
      3004   29.2240  1.983930     2251.70     2243.65       47.45
      3005   29.2310  1.983465     2244.35     2243.45       47.37
      3006   29.2380  1.983000     2236.24     2243.33       47.29
      3007   29.2450  1.982536     2356.16     2243.27       48.54
      3008   29.2521  1.982066     2246.61     2243.27       47.40
      3009   29.2591  1.981602     2293.94     2243.32       47.90
      3010   29.2661  1.981138     2287.67     2243.41       47.83
      3011   29.2731  1.980675     2265.35     2243.54       47.60
      3012   29.2801  1.980212     2237.20     2243.70       47.30
      3013   29.2871  1.979748     2286.90     2243.90       47.82
      3014   29.2941  1.979286     2242.85     2244.12       47.36
      3015   29.3011  1.978824     2219.83     2244.37       47.12
      3016   29.3081  1.978361     2157.76     2244.65       46.45
      3017   29.3151  1.977899     2272.57     2244.94       47.67
      3018   29.3221  1.977437     2320.25     2245.26       48.17
      3019   29.3291  1.976976     2159.19     2245.59       46.47
      3020   29.3361  1.976514     2220.98     2245.93       47.13
      3021   29.3431  1.976053     2241.30     2246.29       47.34
      3022   29.3501  1.975592     2183.64     2246.66       46.73
      3023   29.3571  1.975132     2211.99     2247.05       47.03
      3024   29.3641  1.974671     2281.10     2247.44       47.76
      3025   29.3711  1.974211     2426.91     2247.85       49.26
      3026   29.3781  1.973751     2281.04     2248.26       47.76
      3027   29.3851  1.973291     2245.01     2248.68       47.38
      3028   29.3921  1.972831     2313.74     2245.70       48.10
      3029   29.3991  1.972372     2211.76     2246.27       47.03
      3030   29.4061  1.971913     2308.63     2246.83       48.05
      3031   29.4131  1.971454     2331.83     2247.39       48.29
      3032   29.4201  1.970995     2312.70     2247.96       48.09
      3033   29.4271  1.970536     2145.98     2248.52       46.32
      3034   29.4341  1.970078     2257.08     2249.09       47.51
      3035   29.4411  1.969620     2264.17     2249.65       47.58
      3036   29.4481  1.969162     2269.66     2250.21       47.64
      3037   29.4551  1.968705     2305.84     2250.78       48.02
      3038   29.4621  1.968247     2355.01     2251.34       48.53
      3039   29.4690  1.967797     2303.92     2251.90       48.00
      3040   29.4760  1.967340     2287.53     2252.46       47.83
      3041   29.4830  1.966883     2351.39     2253.03       48.49
      3042   29.4900  1.966426     2243.74     2253.59       47.37
      3043   29.4970  1.965970     2307.64     2254.16       48.04
      3044   29.5040  1.965514     2226.86     2254.72       47.19
      3045   29.5110  1.965058     2236.29     2255.29       47.29
      3046   29.5180  1.964602     2248.66     2255.85       47.42
      3047   29.5250  1.964147     2307.29     2256.42       48.03
      3048   29.5320  1.963692     2209.49     2256.98       47.01
      3049   29.5390  1.963237     2298.08     2257.55       47.94
      3050   29.5460  1.962782     2374.47     2258.12       48.73
      3051   29.5530  1.962327     2376.45     2258.68       48.75
      3052   29.5600  1.961873     2310.24     2259.25       48.06
      3053   29.5670  1.961419     2277.21     2259.82       47.72
      3054   29.5740  1.960965     2350.65     2260.39       48.48
      3055   29.5810  1.960511     2381.75     2260.96       48.80
      3056   29.5880  1.960058     2315.19     2261.54       48.12
      3057   29.5950  1.959605     2369.70     2262.11       48.68
      3058   29.6020  1.959152     2368.58     2262.69       48.67
      3059   29.6090  1.958699     2366.81     2263.27       48.65
      3060   29.6160  1.958246     2420.22     2263.86       49.20
      3061   29.6230  1.957794     2472.76     2264.46       49.73
      3062   29.6300  1.957342     2463.39     2265.08       49.63
      3063   29.6370  1.956890     2494.82     2265.74       49.95
      3064   29.6440  1.956438     2360.65     2266.49       48.59
      3065   29.6510  1.955986     2425.37     2267.40       49.25
      3066   29.6580  1.955535     2239.28     2268.53       47.32
      3067   29.6650  1.955084     2264.94     2269.94       47.59
      3068   29.6720  1.954633     2321.83     2271.62       48.19
      3069   29.6790  1.954183     2252.34     2273.44       47.46
      3070   29.6861  1.953726     2296.22     2281.22       47.92
      3071   29.6931  1.953275     2314.52     2282.56       48.11
      3072   29.7001  1.952825     2203.35     2283.12       46.94
      3073   29.7071  1.952376     2347.15     2283.00       48.45
      3074   29.7141  1.951926     2163.95     2282.57       46.52
      3075   29.7211  1.951477     2311.44     2282.18       48.08
      3076   29.7281  1.951027     2215.86     2282.03       47.07
      3077   29.7351  1.950579     2243.19     2282.19       47.36
      3078   29.7421  1.950130     2302.20     2282.62       47.98
      3079   29.7491  1.949681     2213.54     2283.25       47.05
      3080   29.7561  1.949233     2393.13     2284.02       48.92
      3081   29.7631  1.948785     2309.31     2284.88       48.06
      3082   29.7701  1.948337     2284.06     2285.78       47.79
      3083   29.7771  1.947889     2293.17     2286.73       47.89
      3084   29.7841  1.947442     2348.30     2287.71       48.46
      3085   29.7911  1.946995     2311.32     2288.72       48.08
      3086   29.7981  1.946548     2433.48     2289.77       49.33
      3087   29.8051  1.946101     2254.01     2290.86       47.48
      3088   29.8121  1.945654     2340.42     2291.98       48.38
      3089   29.8191  1.945208     2337.28     2293.16       48.35
      3090   29.8261  1.944762     2363.97     2294.38       48.62
      3091   29.8331  1.944316     2214.60     2295.63       47.06
      3092   29.8401  1.943870     2288.44     2296.93       47.84
      3093   29.8471  1.943424     2281.27     2298.30       47.76
      3094   29.8541  1.942979     2304.48     2299.75       48.01
      3095   29.8611  1.942534     2240.15     2301.27       47.33
      3096   29.8681  1.942089     2330.23     2302.88       48.27
      3097   29.8751  1.941644     2240.28     2304.59       47.33
      3098   29.8821  1.941200     2308.92     2306.41       48.05
      3099   29.8891  1.940755     2249.64     2308.96       47.43
      3100   29.8961  1.940312     2350.52     2311.08       48.48
      3101   29.9030  1.939874     2158.82     2313.32       46.46
      3102   29.9100  1.939430     2248.25     2315.77       47.42
      3103   29.9170  1.938987     2366.44     2318.45       48.65
      3104   29.9240  1.938544     2423.31     2321.37       49.23
      3105   29.9310  1.938101     2252.59     2324.57       47.46
      3106   29.9380  1.937658     2377.23     2328.11       48.76
      3107   29.9450  1.937215     2350.27     2332.04       48.48
      3108   29.9520  1.936773     2265.70     2336.43       47.60
      3109   29.9590  1.936331     2355.92     2341.37       48.54
      3110   29.9660  1.935889     2242.77     2346.97       47.36
      3111   29.9730  1.935447     2308.34     2353.37       48.05
      3112   29.9800  1.935005     2355.19     2360.72       48.53
      3113   29.9870  1.934564     2351.84     2369.27       48.50
      3114   29.9940  1.934123     2294.12     2379.30       47.90
      3115   30.0010  1.933682     2381.00     2391.24       48.80
      3116   30.0080  1.933241     2386.24     2405.76       48.85
      3117   30.0150  1.932801     2481.39     2424.04       49.81
      3118   30.0220  1.932361     2565.80     2448.43       50.65
      3119   30.0290  1.931920     2432.18     2483.70       49.32
      3120   30.0360  1.931480     2533.90     2539.40       50.34
      3121   30.0430  1.931041     2686.38     2632.67       51.83
      3122   30.0500  1.930601     2842.81     2790.70       53.32
      3123   30.0570  1.930162     3125.56     3050.36       55.91
      3124   30.0640  1.929723     3434.42     3450.25       58.60
      3125   30.0710  1.929284     4149.64     4015.23       64.42
      3126   30.0780  1.928846     4867.89     4733.62       69.77
      3127   30.0850  1.928407     5857.64     5538.15       76.54
      3128   30.0920  1.927969     6893.11     6288.74       83.02
      3129   30.0990  1.927531     7554.63     6783.15       86.92
      3130   30.1060  1.927093     7669.17     6837.81       87.57
      3131   30.1130  1.926655     6970.46     6427.82       83.49
      3132   30.1200  1.926218     6033.00     5713.80       77.67
      3133   30.1271  1.925774     5030.90     4895.21       70.93
      3134   30.1341  1.925337     4233.05     4152.33       65.06
      3135   30.1411  1.924901     3415.05     3555.77       58.44
      3136   30.1481  1.924464     3109.33     3125.71       55.76
      3137   30.1551  1.924028     2854.10     2842.93       53.42
      3138   30.1621  1.923592     2715.92     2669.83       52.11
      3139   30.1691  1.923156     2528.62     2568.34       50.29
      3140   30.1761  1.922720     2446.19     2508.91       49.46
      3141   30.1831  1.922284     2386.61     2472.58       48.85
      3142   30.1901  1.921849     2478.99     2448.63       49.79
      3143   30.1971  1.921414     2498.20     2431.60       49.98
      3144   30.2041  1.920979     2467.23     2418.85       49.67
      3145   30.2111  1.920544     2483.66     2409.15       49.84
      3146   30.2181  1.920110     2577.46     2402.06       50.77
      3147   30.2251  1.919675     2438.64     2397.21       49.38
      3148   30.2321  1.919241     2343.29     2395.09       48.41
      3149   30.2391  1.918807     2444.43     2396.77       49.44
      3150   30.2461  1.918373     2467.65     2404.29       49.68
      3151   30.2531  1.917940     2373.38     2420.76       48.72
      3152   30.2601  1.917507     2480.57     2449.98       49.81
      3153   30.2671  1.917073     2557.35     2495.20       50.57
      3154   30.2741  1.916641     2544.03     2559.10       50.44
      3155   30.2811  1.916208     2584.69     2634.01       50.84
      3156   30.2881  1.915776     2689.51     2711.11       51.86
      3157   30.2951  1.915343     2722.44     2772.72       52.18
      3158   30.3021  1.914911     2849.15     2797.98       53.38
      3159   30.3091  1.914479     2858.66     2775.76       53.47
      3160   30.3161  1.914048     2735.32     2714.87       52.30
      3161   30.3231  1.913616     2715.84     2635.85       52.11
      3162   30.3301  1.913185     2560.94     2557.29       50.61
      3163   30.3371  1.912754     2493.00     2490.58       49.93
      3164   30.3440  1.912329     2453.27     2440.84       49.53
      3165   30.3510  1.911898     2539.18     2406.24       50.39
      3166   30.3580  1.911468     2412.85     2384.46       49.12
      3167   30.3650  1.911037     2443.86     2371.52       49.44
      3168   30.3720  1.910607     2311.56     2364.05       48.08
      3169   30.3790  1.910177     2342.32     2359.69       48.40
      3170   30.3860  1.909748     2415.16     2357.07       49.14
      3171   30.3930  1.909318     2241.76     2355.43       47.35
      3172   30.4000  1.908889     2345.54     2354.47       48.43
      3173   30.4070  1.908460     2275.19     2354.08       47.70
      3174   30.4140  1.908031     2337.87     2354.35       48.35
      3175   30.4210  1.907602     2337.03     2355.55       48.34
      3176   30.4280  1.907174     2305.84     2358.22       48.02
      3177   30.4350  1.906746     2328.41     2363.14       48.25
      3178   30.4420  1.906317     2379.44     2371.26       48.78
      3179   30.4490  1.905890     2456.49     2383.31       49.56
      3180   30.4560  1.905462     2407.44     2399.32       49.07
      3181   30.4630  1.905034     2367.49     2418.05       48.66
      3182   30.4700  1.904607     2440.62     2436.58       49.40
      3183   30.4770  1.904180     2340.65     2450.30       48.38
      3184   30.4840  1.903753     2476.92     2454.40       49.77
      3185   30.4910  1.903326     2395.63     2447.32       48.95
      3186   30.4980  1.902900     2393.38     2432.27       48.92
      3187   30.5050  1.902474     2422.39     2414.37       49.22
      3188   30.5120  1.902047     2395.06     2397.66       48.94
      3189   30.5190  1.901622     2318.73     2384.37       48.15
      3190   30.5260  1.901196     2377.89     2375.20       48.76
      3191   30.5330  1.900770     2341.36     2363.97       48.39
      3192   30.5400  1.900345     2273.55     2361.60       47.68
      3193   30.5470  1.899920     2340.25     2361.21       48.38
      3194   30.5540  1.899495     2403.74     2362.11       49.03
      3195   30.5611  1.899064     2358.39     2363.91       48.56
      3196   30.5681  1.898640     2318.86     2366.37       48.15
      3197   30.5751  1.898215     2415.30     2369.48       49.15
      3198   30.5821  1.897791     2392.61     2373.31       48.91
      3199   30.5891  1.897367     2268.89     2378.06       47.63
      3200   30.5961  1.896944     2420.32     2384.08       49.20
      3201   30.6031  1.896520     2365.36     2392.13       48.63
      3202   30.6101  1.896097     2416.83     2403.71       49.16
      3203   30.6171  1.895674     2535.69     2421.80       50.36
      3204   30.6241  1.895251     2388.33     2451.84       48.87
      3205   30.6311  1.894828     2453.36     2502.64       49.53
      3206   30.6381  1.894405     2562.34     2586.34       50.62
      3207   30.6451  1.893983     2789.72     2716.09       52.82
      3208   30.6521  1.893561     2855.90     2901.13       53.44
      3209   30.6591  1.893139     3101.05     3138.96       55.69
      3210   30.6661  1.892717     3468.74     3407.84       58.90
      3211   30.6731  1.892295     3712.80     3661.38       60.93
      3212   30.6801  1.891874     3760.72     3831.67       61.32
      3213   30.6871  1.891453     4154.84     3854.73       64.46
      3214   30.6941  1.891032     3728.87     3719.95       61.06
      3215   30.7011  1.890611     3614.58     3480.91       60.12
      3216   30.7081  1.890190     3131.23     3209.86       55.96
      3217   30.7151  1.889770     2970.05     2960.44       54.50
      3218   30.7221  1.889350     2657.90     2760.86       51.55
      3219   30.7291  1.888930     2619.86     2617.31       51.18
      3220   30.7361  1.888510     2476.25     2524.09       49.76
      3221   30.7431  1.888090     2459.09     2467.60       49.59
      3222   30.7501  1.887671     2514.06     2434.74       50.14
      3223   30.7571  1.887252     2409.31     2415.64       49.08
      3224   30.7641  1.886833     2420.47     2404.92       49.20
      3225   30.7711  1.886414     2262.01     2397.23       47.56
      3226   30.7780  1.886001     2277.91     2391.78       47.73
      3227   30.7850  1.885583     2512.68     2387.57       50.13
      3228   30.7920  1.885164     2351.96     2384.26       48.50
      3229   30.7990  1.884746     2336.14     2381.60       48.33
      3230   30.8060  1.884328     2382.13     2379.46       48.81
      3231   30.8130  1.883911     2370.75     2377.72       48.69
      3232   30.8200  1.883493     2376.02     2376.32       48.74
      3233   30.8270  1.883076     2343.67     2375.18       48.41
      3234   30.8340  1.882658     2364.24     2374.26       48.62
      3235   30.8410  1.882242     2343.44     2373.54       48.41
      3236   30.8480  1.881825     2416.03     2372.97       49.15
      3237   30.8550  1.881408     2350.26     2372.53       48.48
      3238   30.8620  1.880992     2346.31     2372.21       48.44
      3239   30.8690  1.880576     2333.90     2371.98       48.31
      3240   30.8760  1.880160     2336.54     2371.84       48.34
      3241   30.8830  1.879744     2443.03     2371.77       49.43
      3242   30.8900  1.879328     2342.50     2371.76       48.40
      3243   30.8970  1.878913     2394.38     2371.81       48.93
      3244   30.9040  1.878498     2454.53     2371.77       49.54
      3245   30.9110  1.878083     2377.20     2371.92       48.76
      3246   30.9180  1.877668     2370.91     2372.10       48.69
      3247   30.9250  1.877253     2431.87     2372.32       49.31
      3248   30.9320  1.876839     2313.68     2372.57       48.10
      3249   30.9390  1.876425     2363.25     2372.85       48.61
      3250   30.9460  1.876010     2331.23     2373.15       48.28
      3251   30.9530  1.875597     2352.01     2373.48       48.50
      3252   30.9600  1.875183     2440.64     2373.83       49.40
      3253   30.9670  1.874769     2421.40     2374.19       49.21
      3254   30.9740  1.874356     2351.88     2374.58       48.50
      3255   30.9810  1.873943     2433.03     2374.98       49.33
      3256   30.9880  1.873530     2246.12     2375.40       47.39
      3257   30.9950  1.873117     2371.16     2375.83       48.69
      3258   31.0021  1.872699     2302.97     2376.28       47.99
      3259   31.0091  1.872286     2399.41     2376.73       48.98
      3260   31.0161  1.871874     2353.72     2377.20       48.52
      3261   31.0231  1.871462     2442.74     2377.68       49.42
      3262   31.0301  1.871050     2328.23     2378.18       48.25
      3263   31.0371  1.870639     2370.45     2378.68       48.69
      3264   31.0441  1.870227     2255.61     2379.19       47.49
      3265   31.0511  1.869816     2356.44     2379.72       48.54
      3266   31.0581  1.869405     2319.06     2380.25       48.16
      3267   31.0651  1.868994     2476.58     2380.80       49.77
      3268   31.0721  1.868583     2463.46     2381.35       49.63
      3269   31.0791  1.868173     2379.04     2381.92       48.78
      3270   31.0861  1.867763     2303.97     2382.50       48.00
      3271   31.0931  1.867352     2423.13     2383.08       49.23
      3272   31.1001  1.866943     2352.30     2383.68       48.50
      3273   31.1071  1.866533     2386.11     2382.50       48.85
      3274   31.1141  1.866123     2384.04     2383.18       48.83
      3275   31.1211  1.865714     2344.39     2383.87       48.42
      3276   31.1281  1.865305     2387.98     2384.57       48.87
      3277   31.1351  1.864896     2361.68     2385.28       48.60
      3278   31.1421  1.864487     2302.17     2386.00       47.98
      3279   31.1491  1.864078     2227.27     2386.73       47.19
      3280   31.1561  1.863670     2455.92     2387.35       49.56
      3281   31.1631  1.863261     2323.21     2388.12       48.20
      3282   31.1701  1.862854     2296.22     2388.91       47.92
      3283   31.1771  1.862445     2276.58     2389.71       47.71
      3284   31.1841  1.862038     2435.93     2390.54       49.36
      3285   31.1911  1.861630     2355.62     2393.60       48.53
      3286   31.1981  1.861223     2452.82     2394.55       49.53
      3287   31.2051  1.860816     2289.21     2395.54       47.85
      3288   31.2121  1.860409     2405.02     2396.56       49.04
      3289   31.2190  1.860008     2428.97     2401.87       49.28
      3290   31.2260  1.859601     2402.54     2403.12       49.02
      3291   31.2330  1.859195     2349.16     2404.42       48.47
      3292   31.2400  1.858788     2396.07     2405.79       48.95
      3293   31.2470  1.858383     2407.98     2407.22       49.07
      3294   31.2540  1.857977     2441.73     2408.74       49.41
      3295   31.2610  1.857571     2496.67     2410.34       49.97
      3296   31.2680  1.857166     2381.68     2412.05       48.80
      3297   31.2750  1.856760     2278.94     2413.87       47.74
      3298   31.2820  1.856355     2292.27     2415.81       47.88
      3299   31.2890  1.855950     2402.59     2417.91       49.02
      3300   31.2960  1.855546     2432.40     2420.19       49.32
      3301   31.3030  1.855141     2500.85     2422.69       50.01
      3302   31.3100  1.854737     2434.42     2425.47       49.34
      3303   31.3170  1.854332     2330.84     2428.60       48.28
      3304   31.3240  1.853928     2409.14     2432.22       49.08
      3305   31.3310  1.853524     2373.94     2436.51       48.72
      3306   31.3380  1.853121     2441.43     2441.77       49.41
      3307   31.3450  1.852717     2516.36     2448.40       50.16
      3308   31.3520  1.852314     2377.43     2456.99       48.76
      3309   31.3590  1.851911     2507.58     2468.31       50.08
      3310   31.3660  1.851508     2444.87     2483.33       49.45
      3311   31.3730  1.851105     2384.38     2503.12       48.83
      3312   31.3800  1.850703     2533.21     2528.98       50.33
      3313   31.3870  1.850300     2505.08     2562.05       50.05
      3314   31.3940  1.849898     2414.57     2603.25       49.14
      3315   31.4010  1.849496     2515.90     2653.02       50.16
      3316   31.4080  1.849094     2689.61     2711.00       51.86
      3317   31.4150  1.848693     2703.46     2775.86       51.99
      3318   31.4220  1.848291     2731.77     2844.99       52.27
      3319   31.4290  1.847890     2835.06     2914.46       53.25
      3320   31.4361  1.847483     2952.91     2979.50       54.34
      3321   31.4431  1.847082     3015.96     3031.35       54.92
      3322   31.4501  1.846681     2904.29     3063.99       53.89
      3323   31.4571  1.846281     3159.11     3072.43       56.21
      3324   31.4641  1.845881     2997.03     3055.95       54.75
      3325   31.4711  1.845480     2922.78     3018.43       54.06
      3326   31.4781  1.845080     2904.94     2966.70       53.90
      3327   31.4851  1.844680     2677.10     2909.97       51.74
      3328   31.4921  1.844281     2720.66     2851.07       52.16
      3329   31.4991  1.843881     2586.39     2796.96       50.86
      3330   31.5061  1.843482     2668.85     2751.86       51.66
      3331   31.5131  1.843083     2594.31     2719.92       50.93
      3332   31.5201  1.842684     2643.61     2706.72       51.42
      3333   31.5271  1.842285     2807.76     2720.97       52.99
      3334   31.5341  1.841887     2691.85     2775.79       51.88
      3335   31.5411  1.841488     2784.21     2887.92       52.77
      3336   31.5481  1.841090     2937.40     3072.64       54.20
      3337   31.5551  1.840692     3170.80     3334.39       56.31
      3338   31.5621  1.840294     3536.07     3656.50       59.46
      3339   31.5691  1.839896     3913.84     3992.13       62.56
      3340   31.5761  1.839499     4003.47     4264.53       63.27
      3341   31.5831  1.839102     4130.95     4393.02       64.27
      3342   31.5901  1.838704     4149.85     4357.91       64.42
      3343   31.5971  1.838307     4088.30     4233.17       63.94
      3344   31.6041  1.837911     3851.13     4129.72       62.06
      3345   31.6111  1.837514     4026.50     4131.20       63.45
      3346   31.6181  1.837117     4083.18     4271.35       63.90
      3347   31.6251  1.836721     4374.59     4529.66       66.14
      3348   31.6321  1.836325     4788.27     4834.64       69.20
      3349   31.6391  1.835929     4980.99     5076.97       70.58
      3350   31.6461  1.835533     4929.39     5145.68       70.21
      3351   31.6530  1.835144     4824.71     4997.29       69.46
      3352   31.6600  1.834748     4534.29     4676.16       67.34
      3353   31.6670  1.834353     4123.59     4263.55       64.22
      3354   31.6740  1.833958     3703.00     3846.63       60.85
      3355   31.6810  1.833563     3357.07     3479.21       57.94
      3356   31.6880  1.833169     3206.16     3185.50       56.62
      3357   31.6950  1.832774     3028.50     2968.17       55.03
      3358   31.7020  1.832380     2783.57     2816.67       52.76
      3359   31.7090  1.831986     2679.33     2715.54       51.76
      3360   31.7160  1.831592     2667.15     2649.38       51.64
      3361   31.7230  1.831198     2583.94     2606.49       50.83
      3362   31.7300  1.830804     2543.35     2578.47       50.43
      3363   31.7370  1.830411     2450.88     2559.83       49.51
      3364   31.7440  1.830017     2479.32     2547.22       49.79
      3365   31.7510  1.829624     2584.82     2538.67       50.84
      3366   31.7580  1.829232     2493.59     2533.08       49.94
      3367   31.7650  1.828839     2442.06     2529.97       49.42
      3368   31.7720  1.828446     2534.34     2529.38       50.34
      3369   31.7790  1.828054     2438.03     2532.13       49.38
      3370   31.7860  1.827662     2476.63     2540.64       49.77
      3371   31.7930  1.827270     2535.40     2560.27       50.35
      3372   31.8000  1.826878     2526.97     2600.99       50.27
      3373   31.8070  1.826486     2670.04     2677.91       51.67
      3374   31.8140  1.826095     2819.47     2807.93       53.10
      3375   31.8210  1.825703     2961.79     3001.14       54.42
      3376   31.8280  1.825312     3376.51     3248.29       58.11
      3377   31.8350  1.824921     3718.46     3510.65       60.98
      3378   31.8420  1.824530     4042.43     3717.02       63.58
      3379   31.8490  1.824140     4199.03     3785.30       64.80
      3380   31.8560  1.823749     4060.24     3681.28       63.72
      3381   31.8630  1.823359     3625.19     3454.38       60.21
      3382   31.8700  1.822969     3248.46     3189.07       57.00
      3383   31.8771  1.822573     2859.40     2947.35       53.47
      3384   31.8841  1.822184     2712.21     2768.01       52.08
      3385   31.8911  1.821794     2567.29     2650.88       50.67
      3386   31.8981  1.821405     2559.64     2583.04       50.59
      3387   31.9051  1.821015     2442.79     2547.40       49.42
      3388   31.9121  1.820626     2446.10     2529.91       49.46
      3389   31.9191  1.820237     2564.30     2521.76       50.64
      3390   31.9261  1.819849     2501.88     2518.47       50.02
      3391   31.9331  1.819460     2507.00     2518.12       50.07
      3392   31.9401  1.819072     2502.49     2520.07       50.02
      3393   31.9471  1.818684     2526.05     2524.20       50.26
      3394   31.9541  1.818295     2421.55     2530.63       49.21
      3395   31.9611  1.817908     2483.15     2539.54       49.83
      3396   31.9681  1.817520     2433.69     2551.27       49.33
      3397   31.9751  1.817132     2540.55     2566.29       50.40
      3398   31.9821  1.816745     2469.46     2585.53       49.69
      3399   31.9891  1.816358     2684.97     2608.47       51.82
      3400   31.9961  1.815971     2611.25     2641.61       51.10
      3401   32.0031  1.815584     2567.09     2686.44       50.67
      3402   32.0101  1.815197     2647.93     2741.37       51.46
      3403   32.0171  1.814811     2876.13     2805.21       53.63
      3404   32.0241  1.814425     2704.64     2870.34       52.01
      3405   32.0311  1.814038     2850.71     2923.67       53.39
      3406   32.0381  1.813652     2931.00     2949.76       54.14
      3407   32.0451  1.813267     2894.38     2941.05       53.80
      3408   32.0521  1.812881     2837.01     2907.14       53.26
      3409   32.0591  1.812496     2846.06     2867.92       53.35
      3410   32.0661  1.812110     2760.55     2841.37       52.54
      3411   32.0731  1.811725     2848.42     2839.38       53.37
      3412   32.0801  1.811340     2886.71     2865.46       53.73
      3413   32.0871  1.810955     2812.21     2926.05       53.03
      3414   32.0940  1.810576     3003.79     3016.04       54.81
      3415   32.1010  1.810192     3034.28     3135.23       55.08
      3416   32.1080  1.809808     3257.19     3278.22       57.07
      3417   32.1150  1.809423     3401.86     3438.88       58.33
      3418   32.1220  1.809040     3623.50     3607.96       60.20
      3419   32.1290  1.808656     3842.34     3774.55       61.99
      3420   32.1360  1.808272     3889.75     3918.33       62.37
      3421   32.1430  1.807889     4087.40     4022.40       63.93
      3422   32.1500  1.807506     4271.07     4069.97       65.35
      3423   32.1570  1.807122     3987.75     4051.91       63.15
      3424   32.1640  1.806739     3960.54     3974.46       62.93
      3425   32.1710  1.806357     3905.35     3851.75       62.49
      3426   32.1780  1.805974     3631.67     3703.27       60.26
      3427   32.1850  1.805592     3482.32     3546.10       59.01
      3428   32.1920  1.805210     3214.68     3396.39       56.70
      3429   32.1990  1.804827     3262.03     3262.07       57.11
      3430   32.2060  1.804446     3196.11     3147.50       56.53
      3431   32.2130  1.804064     3091.43     3052.47       55.60
      3432   32.2200  1.803682     2889.68     2973.32       53.76
      3433   32.2270  1.803301     2863.05     2903.14       53.51
      3434   32.2340  1.802920     2930.70     2840.23       54.14
      3435   32.2410  1.802539     2869.39     2781.77       53.57
      3436   32.2480  1.802158     2799.71     2728.80       52.91
      3437   32.2550  1.801777     2840.37     2682.74       53.30
      3438   32.2620  1.801396     2730.31     2644.31       52.25
      3439   32.2690  1.801016     2697.32     2613.59       51.94
      3440   32.2760  1.800636     2627.40     2590.06       51.26
      3441   32.2830  1.800256     2498.54     2572.85       49.99
      3442   32.2900  1.799876     2623.55     2564.09       51.22
      3443   32.2970  1.799496     2514.06     2556.35       50.14
      3444   32.3040  1.799117     2656.92     2551.86       51.55
      3445   32.3110  1.798737     2516.07     2550.05       50.16
      3446   32.3180  1.798358     2478.53     2550.82       49.78
      3447   32.3250  1.797979     2606.28     2554.79       51.05
      3448   32.3320  1.797600     2574.02     2563.93       50.73
      3449   32.3390  1.797221     2603.62     2582.31       51.03
      3450   32.3460  1.796843     2704.49     2616.94       52.00
      3451   32.3530  1.796464     2679.89     2677.58       51.77
      3452   32.3600  1.796086     2812.35     2774.67       53.03
      3453   32.3670  1.795708     2874.42     2914.23       53.61
      3454   32.3740  1.795330     2959.85     3091.18       54.40
      3455   32.3810  1.794953     3178.56     3283.10       56.38
      3456   32.3880  1.794575     3310.32     3447.55       57.54
      3457   32.3950  1.794198     3425.72     3529.12       58.53
      3458   32.4020  1.793820     3406.06     3491.71       58.36
      3459   32.4090  1.793443     3218.33     3352.40       56.73
      3460   32.4160  1.793067     3060.27     3164.73       55.32
      3461   32.4230  1.792690     2967.13     2978.44       54.47
      3462   32.4300  1.792313     2844.19     2823.28       53.33
      3463   32.4370  1.791937     2799.87     2710.66       52.91
      3464   32.4440  1.791561     2616.68     2637.66       51.15
      3465   32.4510  1.791184     2562.21     2594.79       50.62
      3466   32.4580  1.790809     2474.28     2571.50       49.74
      3467   32.4650  1.790433     2469.38     2559.61       49.69
      3468   32.4720  1.790057     2526.76     2553.91       50.27
      3469   32.4790  1.789682     2505.58     2551.63       50.06
      3470   32.4860  1.789307     2447.51     2551.48       49.47
      3471   32.4930  1.788931     2552.57     2552.98       50.52
      3472   32.5000  1.788556     2741.21     2556.08       52.36
      3473   32.5070  1.788182     2498.56     2561.09       49.99
      3474   32.5140  1.787807     2469.35     2572.69       49.69
      3475   32.5210  1.787433     2561.59     2584.66       50.61
      3476   32.5281  1.787053     2598.70     2603.83       50.98
      3477   32.5351  1.786679     2772.24     2634.04       52.65
      3478   32.5421  1.786305     2715.31     2681.68       52.11
      3479   32.5491  1.785931     2781.88     2761.50       52.74
      3480   32.5561  1.785558     2783.88     2866.67       52.76
      3481   32.5631  1.785184     2965.03     3008.93       54.45
      3482   32.5701  1.784811     3121.23     3186.65       55.87
      3483   32.5771  1.784438     3302.32     3388.56       57.47
      3484   32.5841  1.784065     3708.73     3591.22       60.90
      3485   32.5911  1.783692     3970.57     3757.42       63.01
      3486   32.5981  1.783319     3959.26     3843.67       62.92
      3487   32.6051  1.782947     4032.11     3822.26       63.50
      3488   32.6121  1.782575     3844.45     3703.09       62.00
      3489   32.6191  1.782203     3447.20     3525.84       58.71
      3490   32.6261  1.781831     3229.40     3333.89       56.83
      3491   32.6331  1.781459     3334.10     3159.34       57.74
      3492   32.6401  1.781087     3164.95     3022.66       56.26
      3493   32.6471  1.780716     3032.32     2935.93       55.07
      3494   32.6541  1.780344     2919.37     2907.65       54.03
      3495   32.6611  1.779973     3088.47     2947.18       55.57
      3496   32.6681  1.779602     3208.28     3066.72       56.64
      3497   32.6751  1.779231     3232.10     3278.13       56.85
      3498   32.6821  1.778860     3531.61     3585.14       59.43
      3499   32.6891  1.778490     3635.84     3971.46       60.30
      3500   32.6961  1.778120     4171.19     4390.33       64.58
      3501   32.7031  1.777749     4396.16     4757.80       66.30
      3502   32.7101  1.777379     4612.51     4963.92       67.92
      3503   32.7171  1.777009     4663.47     4925.73       68.29
      3504   32.7241  1.776640     4213.07     4658.14       64.91
      3505   32.7311  1.776270     4077.88     4262.77       63.86
      3506   32.7381  1.775901     3694.40     3839.18       60.78
      3507   32.7451  1.775531     3335.27     3462.15       57.75
      3508   32.7521  1.775162     3286.06     3166.52       57.32
      3509   32.7591  1.774793     3003.74     2957.63       54.81
      3510   32.7661  1.774425     2805.54     2822.47       52.97
      3511   32.7731  1.774056     2897.26     2740.96       53.83
      3512   32.7801  1.773687     2687.75     2693.93       51.84
      3513   32.7871  1.773319     2691.02     2667.18       51.88
      3514   32.7941  1.772951     2634.33     2651.91       51.33
      3515   32.8011  1.772583     2652.88     2641.58       51.51
      3516   32.8081  1.772215     2457.28     2636.37       49.57
      3517   32.8151  1.771848     2582.94     2633.84       50.82
      3518   32.8221  1.771480     2611.86     2633.46       51.11
      3519   32.8291  1.771113     2601.37     2635.00       51.00
      3520   32.8361  1.770746     2613.54     2638.43       51.12
      3521   32.8431  1.770378     2646.97     2641.47       51.45
      3522   32.8501  1.770012     2689.06     2649.17       51.86
      3523   32.8571  1.769645     2620.80     2659.71       51.19
      3524   32.8641  1.769278     2670.15     2674.28       51.67
      3525   32.8711  1.768912     2666.97     2695.82       51.64
      3526   32.8781  1.768546     2785.79     2728.00       52.78
      3527   32.8851  1.768180     2858.47     2779.61       53.46
      3528   32.8921  1.767814     2771.90     2863.80       52.65
      3529   32.8991  1.767448     2976.87     2998.51       54.56
      3530   32.9061  1.767083     3110.56     3204.12       55.77
      3531   32.9131  1.766717     3291.09     3496.73       57.37
      3532   32.9201  1.766352     3829.30     3878.38       61.88
      3533   32.9271  1.765987     4145.52     4328.40       64.39
      3534   32.9341  1.765622     4599.86     4792.38       67.82
      3535   32.9411  1.765257     4955.67     5179.21       70.40
      3536   32.9481  1.764892     5207.76     5377.34       72.16
      3537   32.9551  1.764528     5182.18     5314.90       71.99
      3538   32.9621  1.764163     4771.25     5020.40       69.07
      3539   32.9690  1.763804     4462.30     4604.60       66.80
      3540   32.9760  1.763440     4064.97     4160.42       63.76
      3541   32.9830  1.763077     3731.68     3766.50       61.09
      3542   32.9900  1.762713     3598.64     3460.66       59.99
      3543   32.9970  1.762349     3190.07     3253.60       56.48
      3544   33.0040  1.761986     3211.44     3139.06       56.67
      3545   33.0110  1.761623     3256.10     3105.41       57.06
      3546   33.0180  1.761259     3212.27     3143.72       56.68
      3547   33.0250  1.760897     3306.41     3252.32       57.50
      3548   33.0320  1.760534     3422.54     3436.62       58.50
      3549   33.0390  1.760171     3731.38     3705.68       61.08
      3550   33.0460  1.759809     4034.08     4066.55       63.51
      3551   33.0530  1.759447     4393.04     4518.95       66.28
      3552   33.0600  1.759084     4991.56     5048.38       70.65
      3553   33.0670  1.758722     5457.49     5621.87       73.87
      3554   33.0740  1.758361     6045.57     6185.81       77.75
      3555   33.0810  1.757999     6681.66     6664.42       81.74
      3556   33.0880  1.757637     6689.25     6986.11       81.79
      3557   33.0950  1.757276     6905.27     7111.36       83.10
      3558   33.1020  1.756915     6792.12     7073.79       82.41
      3559   33.1090  1.756554     6694.13     6960.53       81.82
      3560   33.1160  1.756193     6607.31     6857.60       81.29
      3561   33.1230  1.755832     6547.25     6804.75       80.92
      3562   33.1300  1.755471     6726.61     6777.61       82.02
      3563   33.1370  1.755111     6782.81     6691.23       82.36
      3564   33.1440  1.754751     6701.51     6439.12       81.86
      3565   33.1510  1.754391     6111.90     5991.59       78.18
      3566   33.1580  1.754030     5483.33     5412.34       74.05
      3567   33.1650  1.753671     5025.81     4805.51       70.89
      3568   33.1720  1.753311     4200.55     4250.85       64.81
      3569   33.1790  1.752952     3917.45     3793.58       62.59
      3570   33.1860  1.752592     3462.23     3446.81       58.84
      3571   33.1930  1.752233     3268.25     3200.48       57.17
      3572   33.2000  1.751874     3168.95     3032.56       56.29
      3573   33.2070  1.751515     3023.49     2919.85       54.99
      3574   33.2140  1.751156     2814.72     2843.23       53.05
      3575   33.2210  1.750798     2858.32     2789.37       53.46
      3576   33.2280  1.750439     2776.93     2750.07       52.70
      3577   33.2350  1.750081     2772.33     2720.51       52.65
      3578   33.2420  1.749723     2783.76     2697.90       52.76
      3579   33.2490  1.749365     2856.86     2680.50       53.45
      3580   33.2560  1.749007     2662.21     2667.18       51.60
      3581   33.2630  1.748649     2513.65     2657.16       50.14
      3582   33.2700  1.748292     2570.72     2649.82       50.70
      3583   33.2770  1.747934     2524.71     2644.68       50.25
      3584   33.2840  1.747577     2648.13     2641.26       51.46
      3585   33.2910  1.747220     2625.01     2639.09       51.23
      3586   33.2980  1.746863     2622.56     2637.59       51.21
      3587   33.3050  1.746507     2717.73     2636.15       52.13
      3588   33.3120  1.746150     2538.34     2634.07       50.38
      3589   33.3190  1.745793     2588.17     2630.82       50.87
      3590   33.3260  1.745437     2506.65     2626.14       50.07
      3591   33.3330  1.745081     2723.35     2620.22       52.19
      3592   33.3400  1.744725     2529.46     2613.52       50.29
      3593   33.3470  1.744369     2661.65     2606.58       51.59
      3594   33.3540  1.744013     2618.07     2599.87       51.17
      3595   33.3610  1.743658     2703.02     2593.75       51.99
      3596   33.3680  1.743302     2429.32     2588.46       49.29
      3597   33.3750  1.742947     2693.69     2584.16       51.90
      3598   33.3820  1.742592     2555.82     2580.95       50.56
      3599   33.3890  1.742237     2499.05     2578.93       49.99
      3600   33.3960  1.741882     2542.13     2578.21       50.42
      3601   33.4031  1.741523     2610.90     2575.35       51.10
      3602   33.4101  1.741168     2591.32     2578.12       50.90
      3603   33.4171  1.740814     2525.69     2583.22       50.26
      3604   33.4241  1.740460     2642.17     2591.32       51.40
      3605   33.4311  1.740106     2669.83     2603.22       51.67
      3606   33.4381  1.739752     2613.30     2619.79       51.12
      3607   33.4451  1.739398     2576.61     2641.87       50.76
      3608   33.4521  1.739045     2679.49     2670.06       51.76
      3609   33.4591  1.738691     2606.87     2704.61       51.06
      3610   33.4661  1.738338     2726.65     2745.12       52.22
      3611   33.4731  1.737985     2742.10     2790.32       52.37
      3612   33.4801  1.737632     2707.87     2837.54       52.04
      3613   33.4871  1.737279     2692.96     2882.36       51.89
      3614   33.4941  1.736926     2853.69     2918.79       53.42
      3615   33.5011  1.736574     2929.05     2940.13       54.12
      3616   33.5081  1.736221     2983.11     2941.12       54.62
      3617   33.5151  1.735869     2952.69     2920.31       54.34
      3618   33.5221  1.735517     2834.27     2881.36       53.24
      3619   33.5291  1.735165     2690.84     2831.69       51.87
      3620   33.5361  1.734813     2780.67     2778.99       52.73
      3621   33.5431  1.734462     2676.14     2728.82       51.73
      3622   33.5501  1.734110     2646.89     2684.85       51.45
      3623   33.5571  1.733759     2700.16     2648.52       51.96
      3624   33.5641  1.733407     2636.36     2616.80       51.35
      3625   33.5711  1.733057     2571.56     2595.30       50.71
      3626   33.5781  1.732706     2572.46     2579.53       50.72
      3627   33.5851  1.732355     2552.47     2568.21       50.52
      3628   33.5921  1.732005     2582.84     2560.15       50.82
      3629   33.5991  1.731654     2622.75     2554.42       51.21
      3630   33.6061  1.731304     2537.31     2550.30       50.37
      3631   33.6131  1.730953     2478.35     2547.27       49.78
      3632   33.6201  1.730604     2538.36     2544.97       50.38
      3633   33.6271  1.730254     2584.64     2543.17       50.84
      3634   33.6341  1.729904     2514.27     2541.71       50.14
      3635   33.6411  1.729554     2546.73     2540.50       50.47
      3636   33.6481  1.729205     2668.42     2533.69       51.66
      3637   33.6551  1.728855     2377.06     2532.94       48.76
      3638   33.6621  1.728506     2628.57     2532.30       51.27
      3639   33.6691  1.728158     2562.78     2531.76       50.62
      3640   33.6761  1.727809     2484.95     2531.29       49.85
      3641   33.6831  1.727460     2474.11     2530.89       49.74
      3642   33.6901  1.727111     2596.73     2530.54       50.96
      3643   33.6971  1.726763     2551.23     2530.24       50.51
      3644   33.7041  1.726415     2621.08     2529.99       51.20
      3645   33.7111  1.726067     2467.53     2529.77       49.67
      3646   33.7181  1.725719     2603.58     2529.59       51.03
      3647   33.7251  1.725371     2581.91     2529.44       50.81
      3648   33.7321  1.725023     2561.94     2529.31       50.62
      3649   33.7391  1.724676     2534.75     2529.20       50.35
      3650   33.7461  1.724329     2571.64     2529.12       50.71
      3651   33.7531  1.723981     2484.22     2529.05       49.84
      3652   33.7601  1.723634     2583.69     2529.29       50.83
      3653   33.7671  1.723287     2544.23     2529.26       50.44
      3654   33.7741  1.722941     2488.43     2529.25       49.88
      3655   33.7811  1.722594     2637.04     2529.25       51.35
      3656   33.7881  1.722247     2519.70     2529.27       50.20
      3657   33.7951  1.721901     2584.34     2529.29       50.84
      3658   33.8021  1.721555     2458.42     2529.33       49.58
      3659   33.8091  1.721209     2575.90     2529.38       50.75
      3660   33.8161  1.720863     2559.77     2529.43       50.59
      3661   33.8231  1.720517     2403.37     2529.49       49.02
      3662   33.8301  1.720172     2524.24     2529.56       50.24
      3663   33.8371  1.719826     2571.30     2529.64       50.71
      3664   33.8440  1.719486     2522.33     2529.72       50.22
      3665   33.8510  1.719141     2635.71     2529.02       51.34
      3666   33.8580  1.718796     2369.28     2529.13       48.68
      3667   33.8650  1.718451     2492.30     2529.24       49.92
      3668   33.8720  1.718106     2522.02     2529.37       50.22
      3669   33.8790  1.717761     2591.01     2529.49       50.90
      3670   33.8860  1.717417     2533.53     2529.63       50.33
      3671   33.8930  1.717073     2466.90     2529.76       49.67
      3672   33.9000  1.716728     2403.68     2529.91       49.03
      3673   33.9070  1.716384     2624.59     2530.05       51.23
      3674   33.9140  1.716041     2629.91     2531.18       51.28
      3675   33.9210  1.715697     2469.82     2531.37       49.70
      3676   33.9280  1.715353     2427.70     2531.57       49.27
      3677   33.9350  1.715010     2530.18     2531.77       50.30
      3678   33.9420  1.714667     2557.19     2531.99       50.57
      3679   33.9490  1.714323     2625.14     2532.11       51.24
      3680   33.9560  1.713980     2519.00     2532.35       50.19
      3681   33.9630  1.713638     2501.31     2532.59       50.01
      3682   33.9700  1.713295     2542.25     2532.85       50.42
      3683   33.9770  1.712952     2419.96     2533.06       49.19
      3684   33.9840  1.712610     2576.73     2533.34       50.76
      3685   33.9910  1.712268     2507.07     2533.64       50.07
      3686   33.9980  1.711925     2476.08     2533.95       49.76
      3687   34.0050  1.711583     2543.75     2534.29       50.44
      3688   34.0120  1.711242     2561.39     2534.64       50.61
      3689   34.0190  1.710900     2505.21     2535.03       50.05
      3690   34.0260  1.710558     2642.87     2535.44       51.41
      3691   34.0330  1.710217     2668.36     2535.88       51.66
      3692   34.0400  1.709876     2605.55     2536.37       51.04
      3693   34.0470  1.709535     2582.26     2536.90       50.82
      3694   34.0540  1.709193     2592.30     2537.50       50.91
      3695   34.0610  1.708853     2537.62     2538.16       50.37
      3696   34.0680  1.708512     2529.85     2538.91       50.30
      3697   34.0750  1.708171     2541.12     2539.78       50.41
      3698   34.0820  1.707831     2490.18     2540.80       49.90
      3699   34.0890  1.707491     2566.72     2542.07       50.66
      3700   34.0960  1.707151     2589.57     2543.76       50.89
      3701   34.1030  1.706810     2552.08     2546.19       50.52
      3702   34.1100  1.706471     2504.74     2550.03       50.05
      3703   34.1170  1.706131     2661.35     2556.34       51.59
      3704   34.1240  1.705791     2556.23     2566.67       50.56
      3705   34.1310  1.705452     2604.33     2582.84       51.03
      3706   34.1380  1.705113     2516.47     2606.32       50.16
      3707   34.1450  1.704773     2785.07     2636.77       52.77
      3708   34.1520  1.704434     2575.15     2673.06       50.75
      3709   34.1590  1.704096     2641.22     2709.44       51.39
      3710   34.1660  1.703757     2582.04     2737.30       50.81
      3711   34.1730  1.703418     2694.11     2747.16       51.90
      3712   34.1800  1.703080     2823.80     2735.04       53.14
      3713   34.1870  1.702742     2801.21     2706.32       52.93
      3714   34.1940  1.702403     2728.90     2670.81       52.24
      3715   34.2010  1.702065     2638.68     2636.64       51.37
      3716   34.2080  1.701727     2751.79     2608.50       52.46
      3717   34.2150  1.701390     2575.72     2588.09       50.75
      3718   34.2220  1.701052     2701.30     2574.98       51.97
      3719   34.2290  1.700715     2634.27     2570.02       51.33
      3720   34.2360  1.700377     2596.21     2566.77       50.95
      3721   34.2430  1.700040     2613.37     2566.19       51.12
      3722   34.2500  1.699703     2635.54     2567.50       51.34
      3723   34.2570  1.699366     2610.22     2570.53       51.09
      3724   34.2640  1.699029     2697.67     2575.84       51.94
      3725   34.2710  1.698693     2515.13     2584.87       50.15
      3726   34.2781  1.698351     2580.64     2600.74       50.80
      3727   34.2851  1.698015     2599.68     2627.45       50.99
      3728   34.2921  1.697679     2648.96     2670.92       51.47
      3729   34.2991  1.697343     2815.65     2736.87       53.06
      3730   34.3061  1.697007     2911.66     2828.55       53.96
      3731   34.3131  1.696671     2966.86     2943.21       54.47
      3732   34.3201  1.696335     3074.17     3069.06       55.45
      3733   34.3271  1.696000     3344.56     3183.13       57.83
      3734   34.3341  1.695665     3409.81     3253.45       58.39
      3735   34.3411  1.695329     3379.11     3253.01       58.13
      3736   34.3481  1.694994     3303.39     3182.00       57.48
      3737   34.3551  1.694659     3178.93     3067.71       56.38
      3738   34.3621  1.694324     2877.52     2942.32       53.64
      3739   34.3691  1.693990     2878.48     2829.17       53.65
      3740   34.3761  1.693655     2747.86     2738.65       52.42
      3741   34.3831  1.693321     2764.14     2673.78       52.58
      3742   34.3901  1.692987     2618.02     2631.33       51.17
      3743   34.3971  1.692652     2620.74     2605.49       51.19
      3744   34.4041  1.692318     2658.10     2590.48       51.56
      3745   34.4111  1.691985     2689.45     2581.90       51.86
      3746   34.4181  1.691651     2525.85     2576.90       50.26
      3747   34.4251  1.691317     2662.76     2573.87       51.60
      3748   34.4321  1.690984     2625.61     2572.01       51.24
      3749   34.4391  1.690651     2532.57     2570.92       50.32
      3750   34.4461  1.690317     2614.93     2570.43       51.14
      3751   34.4531  1.689984     2473.31     2570.43       49.73
      3752   34.4601  1.689652     2505.75     2570.91       50.06
      3753   34.4671  1.689319     2568.72     2576.72       50.68
      3754   34.4741  1.688986     2556.30     2578.08       50.56
      3755   34.4811  1.688654     2450.20     2579.98       49.50
      3756   34.4881  1.688321     2659.53     2582.51       51.57
      3757   34.4951  1.687989     2657.54     2585.78       51.55
      3758   34.5021  1.687657     2518.14     2589.97       50.18
      3759   34.5091  1.687325     2629.82     2595.38       51.28
      3760   34.5161  1.686993     2609.62     2602.61       51.08
      3761   34.5231  1.686662     2528.67     2613.03       50.29
      3762   34.5301  1.686330     2650.37     2629.90       51.48
      3763   34.5371  1.685999     2589.26     2660.57       50.88
      3764   34.5441  1.685668     2850.35     2719.49       53.39
      3765   34.5511  1.685336     2866.40     2830.58       53.54
      3766   34.5581  1.685006     3100.88     3024.54       55.69
      3767   34.5651  1.684675     3272.03     3327.26       57.20
      3768   34.5721  1.684344     4042.01     3738.88       63.58
      3769   34.5791  1.684013     4779.07     4212.74       69.13
      3770   34.5861  1.683683     5308.38     4643.02       72.86
      3771   34.5931  1.683353     5610.99     4881.97       74.91
      3772   34.6001  1.683022     5726.06     4819.62       75.67
      3773   34.6071  1.682693     5209.34     4486.62       72.18
      3774   34.6141  1.682363     4387.66     4022.67       66.24
      3775   34.6211  1.682033     3816.38     3564.84       61.78
      3776   34.6281  1.681703     3281.65     3194.78       57.29
      3777   34.6351  1.681374     2972.00     2938.62       54.52
      3778   34.6421  1.681044     2774.11     2782.94       52.67
      3779   34.6491  1.680715     2819.31     2697.55       53.10
      3780   34.6561  1.680386     2727.22     2653.70       52.22
      3781   34.6631  1.680057     2564.06     2631.31       50.64
      3782   34.6701  1.679728     2706.79     2619.23       52.03
      3783   34.6771  1.679400     2588.34     2612.15       50.88
      3784   34.6841  1.679071     2657.05     2607.89       51.55
      3785   34.6911  1.678743     2625.18     2605.71       51.24
      3786   34.6981  1.678414     2549.98     2605.60       50.50
      3787   34.7051  1.678086     2576.98     2608.75       50.76
      3788   34.7121  1.677758     2668.45     2615.51       51.66
      3789   34.7190  1.677435     2709.41     2628.77       52.05
      3790   34.7260  1.677108     2672.58     2652.54       51.70
      3791   34.7330  1.676780     2570.37     2690.71       50.70
      3792   34.7400  1.676453     2731.00     2745.97       52.26
      3793   34.7470  1.676125     2757.13     2817.47       52.51
      3794   34.7540  1.675798     2854.55     2898.24       53.43
      3795   34.7610  1.675471     2869.74     2973.78       53.57
      3796   34.7680  1.675144     2927.03     3022.01       54.10
      3797   34.7750  1.674817     2930.84     3026.41       54.14
      3798   34.7820  1.674491     2962.06     2985.49       54.42
      3799   34.7890  1.674164     2905.18     2917.61       53.90
      3800   34.7960  1.673838     2843.32     2844.53       53.32
      3801   34.8030  1.673512     2794.46     2781.93       52.86
      3802   34.8100  1.673185     2668.64     2738.46       51.66
      3803   34.8170  1.672859     2724.02     2718.10       52.19
      3804   34.8240  1.672534     2792.25     2723.48       52.84
      3805   34.8310  1.672208     2887.64     2759.47       53.74
      3806   34.8380  1.671882     2828.57     2835.13       53.18
      3807   34.8450  1.671557     3085.19     2963.11       55.54
      3808   34.8520  1.671231     3305.89     3154.86       57.50
      3809   34.8590  1.670906     3584.96     3412.92       59.87
      3810   34.8660  1.670581     4160.35     3721.93       64.50
      3811   34.8730  1.670256     4585.62     4041.73       67.72
      3812   34.8800  1.669932     4729.57     4303.10       68.77
      3813   34.8870  1.669607     4910.61     4422.30       70.08
      3814   34.8940  1.669282     4972.13     4350.43       70.51
      3815   34.9010  1.668958     4615.88     4117.66       67.94
      3816   34.9080  1.668634     4157.67     3805.24       64.48
      3817   34.9150  1.668310     3950.67     3488.88       62.85
      3818   34.9220  1.667986     3407.35     3215.79       58.37
      3819   34.9290  1.667662     3070.85     3006.67       55.42
      3820   34.9360  1.667338     2851.45     2861.94       53.40
      3821   34.9430  1.667014     2885.39     2770.00       53.72
      3822   34.9500  1.666691     2759.11     2715.65       52.53
      3823   34.9570  1.666368     2767.96     2685.23       52.61
      3824   34.9640  1.666044     2649.04     2669.00       51.47
      3825   34.9710  1.665721     2698.69     2658.78       51.95
      3826   34.9780  1.665398     2663.43     2656.34       51.61
      3827   34.9850  1.665076     2707.57     2665.16       52.03
      3828   34.9920  1.664753     2779.31     2671.62       52.72
      3829   34.9990  1.664430     2674.22     2683.30       51.71
      3830   35.0060  1.664108     2684.48     2701.65       51.81
      3831   35.0130  1.663786     2789.92     2728.66       52.82
      3832   35.0200  1.663464     2811.71     2766.79       53.03
      3833   35.0270  1.663141     2941.73     2818.72       54.24
      3834   35.0340  1.662820     2958.53     2887.06       54.39
      3835   35.0410  1.662498     2944.41     2973.95       54.26
      3836   35.0480  1.662176     3099.86     3080.39       55.68
      3837   35.0550  1.661855     3320.63     3205.69       57.62
      3838   35.0620  1.661533     3448.81     3346.83       58.73
      3839   35.0690  1.661212     3551.38     3498.14       59.59
      3840   35.0760  1.660891     3875.46     3650.34       62.25
      3841   35.0830  1.660570     3927.34     3790.47       62.67
      3842   35.0900  1.660249     4049.79     3902.56       63.64
      3843   35.0970  1.659929     4108.42     3969.87       64.10
      3844   35.1040  1.659608     4188.65     3980.37       64.72
      3845   35.1110  1.659287     4228.79     3931.99       65.03
      3846   35.1180  1.658967     4028.18     3833.62       63.47
      3847   35.1250  1.658647     3766.35     3701.02       61.37
      3848   35.1320  1.658327     3696.00     3551.06       60.79
      3849   35.1390  1.658007     3429.44     3397.82       58.56
      3850   35.1460  1.657687     3268.62     3251.85       57.17
      3851   35.1531  1.657363     3109.45     3118.29       55.76
      3852   35.1601  1.657043     3029.51     3004.96       55.04
      3853   35.1671  1.656724     2938.54     2911.04       54.21
      3854   35.1741  1.656405     2884.80     2836.03       53.71
      3855   35.1811  1.656085     2834.05     2778.09       53.24
      3856   35.1881  1.655766     2828.63     2734.08       53.18
      3857   35.1951  1.655448     2843.09     2702.32       53.32
      3858   35.2021  1.655129     2696.75     2679.58       51.93
      3859   35.2091  1.654810     2725.60     2663.60       52.21
      3860   35.2161  1.654492     2660.59     2652.51       51.58
      3861   35.2231  1.654173     2668.51     2644.96       51.66
      3862   35.2301  1.653855     2619.62     2639.96       51.18
      3863   35.2371  1.653537     2671.80     2636.87       51.69
      3864   35.2441  1.653219     2581.38     2635.29       50.81
      3865   35.2511  1.652901     2558.02     2635.01       50.58
      3866   35.2581  1.652583     2601.98     2635.94       51.01
      3867   35.2651  1.652266     2667.66     2638.14       51.65
      3868   35.2721  1.651948     2757.93     2641.78       52.52
      3869   35.2791  1.651631     2661.21     2647.16       51.59
      3870   35.2861  1.651314     2740.59     2654.71       52.35
      3871   35.2931  1.650997     2811.85     2665.05       53.03
      3872   35.3001  1.650680     2824.90     2678.93       53.15
      3873   35.3071  1.650363     2638.61     2697.23       51.37
      3874   35.3141  1.650046     2680.07     2720.93       51.77
      3875   35.3211  1.649729     2934.00     2748.55       54.17
      3876   35.3281  1.649413     2804.61     2785.93       52.96
      3877   35.3351  1.649096     2918.65     2831.17       54.02
      3878   35.3421  1.648780     2937.33     2884.83       54.20
      3879   35.3491  1.648464     3040.10     2947.42       55.14
      3880   35.3561  1.648148     3083.67     3020.09       55.53
      3881   35.3631  1.647832     3263.08     3105.64       57.12
      3882   35.3701  1.647517     3463.13     3210.30       58.85
      3883   35.3771  1.647201     3486.47     3345.67       59.05
      3884   35.3841  1.646886     3568.49     3530.62       59.74
      3885   35.3911  1.646570     3845.22     3791.17       62.01
      3886   35.3981  1.646255     4275.50     4154.47       65.39
      3887   35.4051  1.645940     4613.54     4637.82       67.92
      3888   35.4121  1.645625     5277.62     5236.95       72.65
      3889   35.4191  1.645310     5690.70     5899.65       75.44
      3890   35.4261  1.644996     6454.85     6533.49       80.34
      3891   35.4331  1.644681     6868.88     6993.95       82.88
      3892   35.4401  1.644367     7188.66     7130.37       84.79
      3893   35.4471  1.644052     6869.82     6881.19       82.88
      3894   35.4541  1.643738     6241.30     6328.64       79.00
      3895   35.4611  1.643424     5664.60     5633.86       75.26
      3896   35.4681  1.643110     4887.94     4926.62       69.91
      3897   35.4751  1.642797     4298.91     4300.68       65.57
      3898   35.4821  1.642483     3898.72     3798.75       62.44
      3899   35.4891  1.642169     3507.00     3426.92       59.22
      3900   35.4961  1.641856     3348.47     3168.97       57.87
      3901   35.5031  1.641543     3109.24     2998.25       55.76
      3902   35.5101  1.641229     3069.46     2887.87       55.40
      3903   35.5171  1.640916     2892.15     2816.04       53.78
      3904   35.5241  1.640603     2851.08     2767.75       53.40
      3905   35.5311  1.640290     2740.87     2733.67       52.35
      3906   35.5381  1.639978     2747.65     2708.36       52.42
      3907   35.5451  1.639665     2681.84     2693.35       51.79
      3908   35.5521  1.639353     2689.90     2678.10       51.86
      3909   35.5591  1.639041     2809.08     2665.99       53.00
      3910   35.5661  1.638729     2616.47     2656.36       51.15
      3911   35.5731  1.638417     2740.79     2648.78       52.35
      3912   35.5801  1.638105     2500.41     2643.32       50.00
      3913   35.5871  1.637793     2612.57     2638.85       51.11
      3914   35.5940  1.637486     2779.92     2635.52       52.72
      3915   35.6010  1.637174     2785.11     2632.93       52.77
      3916   35.6080  1.636863     2623.93     2630.75       51.22
      3917   35.6150  1.636551     2662.05     2628.61       51.60
      3918   35.6220  1.636240     2629.04     2626.31       51.27
      3919   35.6290  1.635929     2588.08     2623.86       50.87
      3920   35.6360  1.635618     2660.37     2621.49       51.58
      3921   35.6430  1.635307     2453.99     2619.46       49.54
      3922   35.6500  1.634997     2535.85     2618.00       50.36
      3923   35.6570  1.634686     2606.16     2617.25       51.05
      3924   35.6640  1.634376     2686.40     2617.28       51.83
      3925   35.6710  1.634065     2600.08     2618.15       50.99
      3926   35.6780  1.633755     2546.70     2619.88       50.46
      3927   35.6850  1.633445     2667.50     2622.52       51.65
      3928   35.6920  1.633135     2694.30     2626.13       51.91
      3929   35.6990  1.632825     2593.31     2630.80       50.92
      3930   35.7060  1.632516     2724.40     2636.71       52.20
      3931   35.7130  1.632206     2788.68     2648.32       52.81
      3932   35.7200  1.631897     2708.57     2657.86       52.04
      3933   35.7270  1.631587     2660.51     2670.35       51.58
      3934   35.7340  1.631278     2680.46     2687.80       51.77
      3935   35.7410  1.630969     2870.37     2714.43       53.58
      3936   35.7480  1.630660     2820.73     2758.67       53.11
      3937   35.7550  1.630351     3031.66     2835.44       55.06
      3938   35.7620  1.630043     3043.47     2967.13       55.17
      3939   35.7690  1.629734     3337.42     3180.70       57.77
      3940   35.7760  1.629426     3659.45     3498.09       60.49
      3941   35.7830  1.629117     4187.27     3921.59       64.71
      3942   35.7900  1.628809     4590.33     4416.33       67.75
      3943   35.7970  1.628501     5040.46     4896.15       71.00
      3944   35.8040  1.628193     5329.85     5234.72       73.01
      3945   35.8110  1.627885     5417.38     5299.70       73.60
      3946   35.8180  1.627578     5131.33     5065.39       71.63
      3947   35.8250  1.627270     4666.63     4638.31       68.31
      3948   35.8320  1.626962     4077.71     4160.60       63.86
      3949   35.8390  1.626655     3837.25     3736.68       61.95
      3950   35.8460  1.626348     3503.10     3420.15       59.19
      3951   35.8530  1.626041     3338.71     3222.85       57.78
      3952   35.8600  1.625734     3265.95     3131.15       57.15
      3953   35.8670  1.625427     3242.86     3121.15       56.95
      3954   35.8740  1.625120     3179.78     3169.86       56.39
      3955   35.8810  1.624814     3233.07     3259.80       56.86
      3956   35.8880  1.624507     3307.60     3378.64       57.51
      3957   35.8950  1.624201     3407.58     3518.19       58.37
      3958   35.9020  1.623894     3731.26     3677.64       61.08
      3959   35.9090  1.623588     3741.89     3864.12       61.17
      3960   35.9160  1.623282     3955.44     4118.31       62.89
      3961   35.9230  1.622976     4254.82     4466.87       65.23
      3962   35.9300  1.622671     4701.36     4932.37       68.57
      3963   35.9370  1.622365     5261.87     5510.34       72.54
      3964   35.9440  1.622060     5755.88     6156.99       75.87
      3965   35.9510  1.621754     6256.99     6774.59       79.10
      3966   35.9580  1.621449     6537.53     7227.37       80.86
      3967   35.9650  1.621144     6515.52     7367.73       80.72
      3968   35.9720  1.620839     6384.88     7116.85       79.91
      3969   35.9790  1.620534     6082.02     6537.49       77.99
      3970   35.9860  1.620229     5158.01     5791.26       71.82
      3971   35.9930  1.619924     4840.51     5033.91       69.57
      3972   36.0000  1.619620     4172.84     4366.22       64.60
      3973   36.0070  1.619315     3840.56     3838.80       61.97
      3974   36.0140  1.619011     3555.72     3452.80       59.63
      3975   36.0210  1.618707     3352.60     3190.87       57.90
      3976   36.0281  1.618398     3151.43     3020.29       56.14
      3977   36.0351  1.618094     2956.64     2916.19       54.38
      3978   36.0421  1.617791     2946.00     2852.71       54.28
      3979   36.0491  1.617487     2719.05     2814.90       52.14
      3980   36.0561  1.617183     2904.87     2794.11       53.90
      3981   36.0631  1.616880     2807.17     2786.05       52.98
      3982   36.0701  1.616577     2762.15     2788.21       52.56
      3983   36.0771  1.616273     2867.31     2800.87       53.55
      3984   36.0841  1.615970     2795.10     2822.61       52.87
      3985   36.0911  1.615667     2813.58     2852.33       53.04
      3986   36.0981  1.615364     2930.46     2886.60       54.13
      3987   36.1051  1.615062     2886.74     2921.59       53.73
      3988   36.1121  1.614759     2869.45     2951.49       53.57
      3989   36.1191  1.614456     2993.47     2970.07       54.71
      3990   36.1261  1.614154     2949.90     2973.67       54.31
      3991   36.1331  1.613852     2918.79     2964.15       54.03
      3992   36.1401  1.613550     2873.32     2948.42       53.60
      3993   36.1471  1.613248     2886.51     2935.59       53.73
      3994   36.1541  1.612946     2832.62     2934.70       53.22
      3995   36.1611  1.612644     2875.00     2954.29       53.62
      3996   36.1681  1.612342     2981.21     3002.26       54.60
      3997   36.1751  1.612041     3093.85     3085.09       55.62
      3998   36.1821  1.611739     3222.41     3208.27       56.77
      3999   36.1891  1.611438     3160.01     3373.39       56.21
      4000   36.1961  1.611137     3408.58     3577.85       58.38
      4001   36.2031  1.610836     3647.84     3813.61       60.40
      4002   36.2101  1.610534     3936.05     4065.16       62.74
      4003   36.2171  1.610234     4160.45     4305.22       64.50
      4004   36.2241  1.609933     4514.95     4507.70       67.19
      4005   36.2311  1.609632     4537.29     4632.66       67.36
      4006   36.2381  1.609332     4552.88     4651.66       67.48
      4007   36.2451  1.609031     4297.58     4559.89       65.56
      4008   36.2521  1.608731     4200.76     4378.81       64.81
      4009   36.2591  1.608431     3890.61     4143.97       62.37
      4010   36.2661  1.608131     3640.32     3890.01       60.34
      4011   36.2731  1.607831     3467.92     3643.57       58.89
      4012   36.2801  1.607531     3187.26     3421.83       56.46
      4013   36.2871  1.607231     3062.99     3234.51       55.34
      4014   36.2941  1.606932     3086.27     3084.97       55.55
      4015   36.3011  1.606632     2962.34     2971.80       54.43
      4016   36.3081  1.606333     2901.54     2891.01       53.87
      4017   36.3151  1.606034     2915.19     2837.48       53.99
      4018   36.3221  1.605735     2893.73     2806.63       53.79
      4019   36.3291  1.605436     2927.13     2795.68       54.10
      4020   36.3361  1.605137     2996.82     2804.73       54.74
      4021   36.3431  1.604838     2961.23     2837.31       54.42
      4022   36.3501  1.604540     2918.14     2900.31       54.02
      4023   36.3571  1.604241     3166.84     3004.36       56.27
      4024   36.3641  1.603943     3220.84     3159.99       56.75
      4025   36.3711  1.603645     3405.89     3375.91       58.36
      4026   36.3781  1.603346     3688.61     3655.36       60.73
      4027   36.3851  1.603049     4164.60     3990.54       64.53
      4028   36.3921  1.602751     4390.48     4356.36       66.26
      4029   36.3991  1.602453     4804.14     4710.02       69.31
      4030   36.4061  1.602155     5184.76     4999.21       72.01
      4031   36.4131  1.601858     5370.99     5192.75       73.29
      4032   36.4201  1.601560     5473.28     5270.66       73.98
      4033   36.4271  1.601263     5577.71     5201.64       74.68
      4034   36.4341  1.600965     5231.21     4962.19       72.33
      4035   36.4411  1.600668     4897.79     4585.77       69.98
      4036   36.4481  1.600371     4360.22     4153.31       66.03
      4037   36.4551  1.600075     4136.71     3741.26       64.32
      4038   36.4621  1.599778     3797.60     3395.09       61.62
      4039   36.4690  1.599485     3390.91     3134.74       58.23
      4040   36.4760  1.599189     3112.29     2948.96       55.79
      4041   36.4830  1.598893     2867.10     2827.32       53.55
      4042   36.4900  1.598596     2876.59     2751.43       53.63
      4043   36.4970  1.598300     2782.68     2704.85       52.75
      4044   36.5040  1.598004     2743.31     2675.70       52.38
      4045   36.5110  1.597708     2751.67     2656.44       52.46
      4046   36.5180  1.597412     2574.89     2642.85       50.74
      4047   36.5250  1.597117     2697.16     2632.77       51.93
      4048   36.5320  1.596821     2635.10     2622.69       51.33
      4049   36.5390  1.596525     2628.27     2617.18       51.27
      4050   36.5460  1.596230     2721.54     2613.34       52.17
      4051   36.5530  1.595935     2593.99     2612.00       50.93
      4052   36.5600  1.595640     2665.39     2613.33       51.63
      4053   36.5670  1.595345     2650.85     2618.04       51.49
      4054   36.5740  1.595050     2501.75     2627.02       50.02
      4055   36.5810  1.594755     2696.43     2641.14       51.93
      4056   36.5880  1.594460     2593.14     2660.99       50.92
      4057   36.5950  1.594166     2719.30     2686.59       52.15
      4058   36.6020  1.593871     2763.66     2716.98       52.57
      4059   36.6090  1.593577     2677.69     2749.93       51.75
      4060   36.6160  1.593283     2836.70     2781.64       53.26
      4061   36.6230  1.592989     2772.13     2806.80       52.65
      4062   36.6300  1.592695     2871.27     2819.57       53.58
      4063   36.6370  1.592401     2847.19     2816.32       53.36
      4064   36.6440  1.592107     2854.32     2798.06       53.43
      4065   36.6510  1.591814     2800.50     2769.71       52.92
      4066   36.6580  1.591520     2775.77     2737.18       52.69
      4067   36.6650  1.591226     2779.51     2705.28       52.72
      4068   36.6720  1.590933     2619.25     2676.69       51.18
      4069   36.6790  1.590640     2697.90     2654.00       51.94
      4070   36.6860  1.590347     2629.63     2637.34       51.28
      4071   36.6930  1.590054     2625.98     2626.48       51.24
      4072   36.7000  1.589761     2737.37     2620.76       52.32
      4073   36.7070  1.589468     2720.98     2619.40       52.16
      4074   36.7140  1.589176     2576.63     2621.77       50.76
      4075   36.7210  1.588884     2625.48     2627.67       51.24
      4076   36.7280  1.588591     2611.94     2637.61       51.11
      4077   36.7350  1.588299     2827.96     2653.40       53.18
      4078   36.7420  1.588007     2802.48     2679.32       52.94
      4079   36.7490  1.587715     2909.85     2723.65       53.94
      4080   36.7560  1.587423     2943.52     2800.30       54.25
      4081   36.7630  1.587131     2995.25     2928.77       54.73
      4082   36.7700  1.586839     3157.04     3130.99       56.19
      4083   36.7770  1.586547     3425.66     3422.49       58.53
      4084   36.7840  1.586256     3814.84     3800.20       61.76
      4085   36.7910  1.585965     4359.53     4230.71       66.03
      4086   36.7980  1.585673     4626.74     4640.06       68.02
      4087   36.8050  1.585382     4811.18     4917.51       69.36
      4088   36.8120  1.585091     4837.19     4959.35       69.55
      4089   36.8190  1.584800     4582.67     4752.57       67.70
      4090   36.8260  1.584509     4318.04     4389.46       65.71
      4091   36.8330  1.584219     3941.39     3988.07       62.78
      4092   36.8400  1.583928     3655.09     3633.15       60.46
      4093   36.8470  1.583638     3547.17     3365.46       59.56
      4094   36.8540  1.583347     3483.42     3200.96       59.02
      4095   36.8610  1.583057     3424.40     3121.49       58.52
      4096   36.8680  1.582767     3393.58     3107.74       58.25
      4097   36.8750  1.582477     3415.06     3138.34       58.44
      4098   36.8820  1.582187     3273.62     3192.18       57.22
      4099   36.8890  1.581897     3562.20     3254.34       59.68
      4100   36.8960  1.581608     3523.21     3312.45       59.36
      4101   36.9031  1.581314     3534.01     3356.10       59.45
      4102   36.9101  1.581025     3583.68     3375.00       59.86
      4103   36.9171  1.580735     3468.04     3364.85       58.89
      4104   36.9241  1.580446     3500.50     3326.00       59.17
      4105   36.9311  1.580157     3417.23     3263.79       58.46
      4106   36.9381  1.579868     3307.44     3186.18       57.51
      4107   36.9451  1.579579     3114.79     3101.11       55.81
      4108   36.9521  1.579290     3083.18     3015.28       55.53
      4109   36.9591  1.579001     3062.98     2933.66       55.34
      4110   36.9661  1.578713     2893.88     2859.69       53.79
      4111   36.9731  1.578424     2782.28     2794.90       52.75
      4112   36.9801  1.578136     2871.08     2740.21       53.58
      4113   36.9871  1.577848     2766.69     2695.48       52.60
      4114   36.9941  1.577560     2670.45     2659.83       51.68
      4115   37.0011  1.577272     2664.86     2632.08       51.62
      4116   37.0081  1.576984     2614.25     2610.86       51.13
      4117   37.0151  1.576696     2733.26     2594.79       52.28
      4118   37.0221  1.576408     2634.74     2582.66       51.33
      4119   37.0291  1.576121     2591.59     2573.44       50.91
      4120   37.0361  1.575833     2508.15     2566.35       50.08
      4121   37.0431  1.575546     2567.39     2560.77       50.67
      4122   37.0501  1.575259     2385.80     2556.25       48.84
      4123   37.0571  1.574972     2550.17     2552.51       50.50
      4124   37.0641  1.574685     2570.46     2549.33       50.70
      4125   37.0711  1.574398     2616.67     2546.57       51.15
      4126   37.0781  1.574111     2595.07     2544.14       50.94
      4127   37.0851  1.573824     2495.85     2541.98       49.96
      4128   37.0921  1.573538     2586.24     2540.03       50.86
      4129   37.0991  1.573251     2591.52     2538.27       50.91
      4130   37.1061  1.572965     2466.24     2536.67       49.66
      4131   37.1131  1.572679     2572.15     2535.20       50.72
      4132   37.1201  1.572393     2640.28     2533.86       51.38
      4133   37.1271  1.572106     2543.93     2532.63       50.44
      4134   37.1341  1.571820     2659.59     2531.50       51.57
      4135   37.1411  1.571535     2626.27     2530.45       51.25
      4136   37.1481  1.571249     2533.65     2529.49       50.34
      4137   37.1551  1.570964     2534.10     2528.59       50.34
      4138   37.1621  1.570678     2587.77     2527.75       50.87
      4139   37.1691  1.570393     2565.14     2526.98       50.65
      4140   37.1761  1.570107     2571.53     2526.26       50.71
      4141   37.1831  1.569822     2586.26     2525.22       50.86
      4142   37.1901  1.569537     2528.43     2524.60       50.28
      4143   37.1971  1.569252     2439.83     2524.03       49.39
      4144   37.2041  1.568967     2589.76     2523.50       50.89
      4145   37.2111  1.568683     2639.30     2523.00       51.37
      4146   37.2181  1.568398     2447.22     2525.90       49.47
      4147   37.2251  1.568114     2576.12     2522.47       50.76
      4148   37.2321  1.567829     2527.44     2522.29       50.27
      4149   37.2391  1.567545     2671.90     2522.14       51.69
      4150   37.2461  1.567261     2465.01     2522.02       49.65
      4151   37.2531  1.566977     2544.24     2521.95       50.44
      4152   37.2601  1.566693     2502.01     2521.91       50.02
      4153   37.2671  1.566409     2646.55     2521.92       51.44
      4154   37.2741  1.566125     2526.51     2521.97       50.26
      4155   37.2811  1.565842     2559.49     2522.08       50.59
      4156   37.2881  1.565558     2515.42     2522.24       50.15
      4157   37.2951  1.565275     2640.23     2526.45       51.38
      4158   37.3021  1.564991     2542.60     2526.90       50.42
      4159   37.3091  1.564708     2670.12     2527.46       51.67
      4160   37.3161  1.564425     2644.20     2528.18       51.42
      4161   37.3231  1.564142     2544.17     2529.15       50.44
      4162   37.3301  1.563859     2482.73     2530.52       49.83
      4163   37.3371  1.563577     2457.30     2532.59       49.57
      4164   37.3440  1.563298     2557.16     2535.81       50.57
      4165   37.3510  1.563016     2565.53     2541.03       50.65
      4166   37.3580  1.562733     2553.73     2549.22       50.53
      4167   37.3650  1.562451     2594.17     2561.41       50.93
      4168   37.3720  1.562169     2471.32     2578.34       49.71
      4169   37.3790  1.561886     2644.34     2599.89       51.42
      4170   37.3860  1.561605     2644.74     2624.63       51.43
      4171   37.3930  1.561323     2702.49     2649.29       51.99
      4172   37.4000  1.561041     2591.81     2668.66       50.91
      4173   37.4070  1.560759     2735.63     2676.86       52.30
      4174   37.4140  1.560478     2656.73     2670.86       51.54
      4175   37.4210  1.560196     2655.13     2653.23       51.53
      4176   37.4280  1.559915     2638.71     2629.85       51.37
      4177   37.4350  1.559634     2574.12     2606.04       50.74
      4178   37.4420  1.559353     2587.39     2585.26       50.87
      4179   37.4490  1.559071     2543.10     2569.10       50.43
      4180   37.4560  1.558791     2496.56     2557.76       49.97
      4181   37.4630  1.558510     2540.58     2550.59       50.40
      4182   37.4700  1.558229     2589.75     2546.54       50.89
      4183   37.4770  1.557948     2438.07     2544.63       49.38
      4184   37.4840  1.557668     2489.54     2544.09       49.90
      4185   37.4910  1.557388     2382.06     2544.41       48.81
      4186   37.4980  1.557107     2606.15     2545.32       51.05
      4187   37.5050  1.556827     2495.32     2546.68       49.95
      4188   37.5120  1.556547     2397.65     2548.50       48.97
      4189   37.5190  1.556267     2655.96     2550.69       51.54
      4190   37.5260  1.555987     2518.22     2553.39       50.18
      4191   37.5330  1.555708     2514.64     2556.76       50.15
      4192   37.5400  1.555428     2541.50     2561.08       50.41
      4193   37.5470  1.555148     2480.51     2566.82       49.80
      4194   37.5540  1.554869     2579.03     2574.48       50.78
      4195   37.5610  1.554590     2514.09     2585.35       50.14
      4196   37.5680  1.554310     2631.51     2600.72       51.30
      4197   37.5750  1.554031     2615.94     2621.93       51.15
      4198   37.5820  1.553752     2708.97     2649.98       52.05
      4199   37.5890  1.553473     2667.35     2684.90       51.65
      4200   37.5960  1.553195     2650.07     2725.09       51.48
      4201   37.6030  1.552916     2656.16     2766.85       51.54
      4202   37.6100  1.552637     2760.46     2804.01       52.54
      4203   37.6170  1.552359     2622.67     2829.16       51.21
      4204   37.6240  1.552081     2764.35     2840.60       52.58
      4205   37.6310  1.551802     2730.18     2835.51       52.25
      4206   37.6380  1.551524     2824.25     2825.58       53.14
      4207   37.6450  1.551246     2697.42     2820.16       51.94
      4208   37.6520  1.550968     2784.35     2831.74       52.77
      4209   37.6590  1.550690     2850.35     2868.60       53.39
      4210   37.6660  1.550412     3011.73     2940.46       54.88
      4211   37.6730  1.550135     3104.62     3057.66       55.72
      4212   37.6800  1.549857     3145.26     3231.19       56.08
      4213   37.6870  1.549580     3445.46     3471.14       58.70
      4214   37.6940  1.549303     3612.78     3783.95       60.11
      4215   37.7010  1.549025     3863.36     4168.15       62.16
      4216   37.7080  1.548748     4502.31     4606.72       67.10
      4217   37.7150  1.548471     5046.96     5060.95       71.04
      4218   37.7220  1.548194     5374.91     5469.33       73.31
      4219   37.7290  1.547918     5784.07     5760.20       76.05
      4220   37.7360  1.547641     6037.55     5871.64       77.70
      4221   37.7430  1.547364     6077.08     5776.36       77.96
      4222   37.7500  1.547088     5656.12     5504.97       75.21
      4223   37.7570  1.546811     5177.61     5138.28       71.96
      4224   37.7640  1.546535     4695.58     4761.15       68.52
      4225   37.7710  1.546259     4405.27     4428.99       66.37
      4226   37.7781  1.545979     4126.69     4158.24       64.24
      4227   37.7851  1.545703     4126.08     3948.79       64.23
      4228   37.7921  1.545427     3757.61     3773.45       61.30
      4229   37.7991  1.545151     3702.14     3611.36       60.85
      4230   37.8061  1.544876     3536.51     3453.25       59.47
      4231   37.8131  1.544600     3394.11     3300.32       58.26
      4232   37.8201  1.544325     3056.86     3157.66       55.29
      4233   37.8271  1.544050     3137.58     3029.98       56.01
      4234   37.8341  1.543774     2896.21     2920.66       53.82
      4235   37.8411  1.543499     2873.10     2831.10       53.60
      4236   37.8481  1.543224     2754.56     2760.84       52.48
      4237   37.8551  1.542949     2722.29     2707.87       52.18
      4238   37.8621  1.542675     2695.03     2669.32       51.91
      4239   37.8691  1.542400     2855.97     2642.79       53.44
      4240   37.8761  1.542125     2608.68     2625.53       51.08
      4241   37.8831  1.541851     2599.26     2615.55       50.98
      4242   37.8901  1.541576     2615.26     2611.14       51.14
      4243   37.8971  1.541302     2640.21     2610.56       51.38
      4244   37.9041  1.541028     2546.11     2611.76       50.46
      4245   37.9111  1.540754     2571.11     2612.17       50.71
      4246   37.9181  1.540480     2586.71     2609.27       50.86
      4247   37.9251  1.540206     2528.02     2602.08       50.28
      4248   37.9321  1.539932     2478.99     2591.93       49.79
      4249   37.9391  1.539658     2625.27     2581.07       51.24
      4250   37.9461  1.539385     2550.67     2571.30       50.50
      4251   37.9531  1.539111     2466.80     2563.55       49.67
      4252   37.9601  1.538838     2549.24     2558.11       50.49
      4253   37.9671  1.538565     2437.85     2554.81       49.37
      4254   37.9741  1.538292     2567.42     2553.25       50.67
      4255   37.9811  1.538019     2486.29     2553.06       49.86
      4256   37.9881  1.537746     2520.99     2553.98       50.21
      4257   37.9951  1.537473     2530.65     2555.92       50.31
      4258   38.0021  1.537200     2594.94     2562.18       50.94
      4259   38.0091  1.536927     2501.78     2566.62       50.02
      4260   38.0161  1.536655     2489.03     2572.89       49.89
      4261   38.0231  1.536382     2600.77     2581.90       51.00
      4262   38.0301  1.536110     2680.88     2595.12       51.78
      4263   38.0371  1.535838     2700.36     2615.20       51.97
      4264   38.0441  1.535566     2607.53     2645.81       51.06
      4265   38.0511  1.535294     2690.53     2692.19       51.87
      4266   38.0581  1.535022     2862.48     2760.69       53.50
      4267   38.0651  1.534750     2887.37     2857.89       53.73
      4268   38.0721  1.534478     3119.11     2989.13       55.85
      4269   38.0791  1.534207     3218.78     3155.99       56.73
      4270   38.0861  1.533935     3211.68     3354.00       56.67
      4271   38.0931  1.533664     3662.84     3570.09       60.52
      4272   38.1001  1.533392     3926.83     3781.02       62.66
      4273   38.1071  1.533121     4077.06     3952.70       63.85
      4274   38.1141  1.532850     4290.92     4047.64       65.51
      4275   38.1211  1.532579     4295.19     4041.63       65.54
      4276   38.1281  1.532308     4090.54     3938.55       63.96
      4277   38.1351  1.532037     3936.01     3765.62       62.74
      4278   38.1421  1.531766     3588.08     3558.77       59.90
      4279   38.1491  1.531496     3438.67     3348.74       58.64
      4280   38.1561  1.531225     3081.21     3156.60       55.51
      4281   38.1631  1.530955     3011.44     2993.72       54.88
      4282   38.1701  1.530685     2875.40     2863.62       53.62
      4283   38.1771  1.530415     2871.01     2764.88       53.58
      4284   38.1841  1.530144     2748.93     2692.98       52.43
      4285   38.1911  1.529874     2718.32     2639.97       52.14
      4286   38.1981  1.529605     2554.74     2604.97       50.54
      4287   38.2051  1.529335     2662.63     2580.90       51.60
      4288   38.2121  1.529065     2556.63     2564.19       50.56
      4289   38.2190  1.528799     2517.08     2552.39       50.17
      4290   38.2260  1.528530     2632.52     2543.51       51.31
      4291   38.2330  1.528260     2621.22     2536.68       51.20
      4292   38.2400  1.527991     2475.19     2531.22       49.75
      4293   38.2470  1.527722     2567.64     2526.75       50.67
      4294   38.2540  1.527453     2582.73     2523.01       50.82
      4295   38.2610  1.527184     2492.46     2519.88       49.92
      4296   38.2680  1.526915     2363.13     2517.23       48.61
      4297   38.2750  1.526646     2481.16     2512.50       49.81
      4298   38.2820  1.526377     2498.15     2510.72       49.98
      4299   38.2890  1.526109     2565.05     2509.27       50.65
      4300   38.2960  1.525840     2537.64     2508.14       50.38
      4301   38.3030  1.525572     2424.61     2507.31       49.24
      4302   38.3100  1.525304     2571.24     2506.76       50.71
      4303   38.3170  1.525035     2419.29     2506.51       49.19
      4304   38.3240  1.524767     2660.07     2506.56       51.58
      4305   38.3310  1.524499     2565.47     2506.86       50.65
      4306   38.3380  1.524231     2519.95     2507.59       50.20
      4307   38.3450  1.523964     2440.05     2508.71       49.40
      4308   38.3520  1.523696     2522.58     2510.32       50.23
      4309   38.3590  1.523428     2486.76     2511.29       49.87
      4310   38.3660  1.523161     2584.51     2514.45       50.84
      4311   38.3730  1.522894     2618.81     2519.01       51.17
      4312   38.3800  1.522626     2496.29     2525.96       49.96
      4313   38.3870  1.522359     2403.22     2536.99       49.02
      4314   38.3940  1.522092     2528.16     2554.81       50.28
      4315   38.4010  1.521825     2641.19     2583.17       51.39
      4316   38.4080  1.521558     2723.47     2626.43       52.19
      4317   38.4150  1.521291     2834.73     2688.43       53.24
      4318   38.4220  1.521025     2740.93     2770.56       52.35
      4319   38.4290  1.520758     2921.90     2869.65       54.05
      4320   38.4360  1.520491     3025.61     2975.92       55.01
      4321   38.4430  1.520225     3217.90     3071.75       56.73
      4322   38.4500  1.519959     3398.52     3132.81       58.30
      4323   38.4570  1.519692     3391.75     3138.58       58.24
      4324   38.4640  1.519426     3259.78     3088.14       57.09
      4325   38.4710  1.519161     3250.84     3001.36       57.02
      4326   38.4780  1.518895     3053.98     2903.39       55.26
      4327   38.4850  1.518629     2844.92     2813.45       53.34
      4328   38.4920  1.518363     2727.37     2742.90       52.22
      4329   38.4990  1.518097     2603.63     2696.93       51.03
      4330   38.5060  1.517832     2694.61     2676.48       51.91
      4331   38.5130  1.517566     2738.11     2680.34       52.33
      4332   38.5200  1.517301     2812.82     2707.04       53.04
      4333   38.5270  1.517036     2706.33     2755.70       52.02
      4334   38.5340  1.516771     2692.16     2826.02       51.89
      4335   38.5410  1.516506     2896.83     2917.80       53.82
      4336   38.5480  1.516241     3010.35     3029.75       54.87
      4337   38.5550  1.515976     3111.28     3158.54       55.78
      4338   38.5620  1.515711     3239.61     3298.12       56.92
      4339   38.5690  1.515447     3394.55     3438.54       58.26
      4340   38.5760  1.515182     3689.04     3565.70       60.74
      4341   38.5830  1.514918     3530.02     3661.98       59.41
      4342   38.5900  1.514653     3777.92     3710.10       61.46
      4343   38.5970  1.514389     3622.99     3699.57       60.19
      4344   38.6040  1.514125     3750.69     3632.42       61.24
      4345   38.6110  1.513861     3486.40     3520.96       59.05
      4346   38.6180  1.513597     3327.75     3385.02       57.69
      4347   38.6250  1.513333     3171.08     3240.36       56.31
      4348   38.6320  1.513070     2947.57     3099.74       54.29
      4349   38.6390  1.512806     2914.32     2971.49       53.98
      4350   38.6460  1.512542     2793.91     2860.53       52.86
      4351   38.6531  1.512275     2819.20     2767.54       53.10
      4352   38.6601  1.512012     2773.75     2694.86       52.67
      4353   38.6671  1.511749     2670.55     2641.88       51.68
      4354   38.6741  1.511485     2714.07     2600.26       52.10
      4355   38.6811  1.511222     2550.19     2569.83       50.50
      4356   38.6881  1.510959     2575.51     2546.29       50.75
      4357   38.6951  1.510697     2546.41     2530.34       50.46
      4358   38.7021  1.510434     2524.40     2518.61       50.24
      4359   38.7091  1.510171     2525.52     2509.76       50.25
      4360   38.7161  1.509908     2618.28     2502.85       51.17
      4361   38.7231  1.509646     2541.86     2497.28       50.42
      4362   38.7301  1.509384     2607.05     2492.64       51.06
      4363   38.7371  1.509121     2422.53     2488.68       49.22
      4364   38.7441  1.508859     2403.20     2488.52       49.02
      4365   38.7511  1.508597     2441.57     2485.57       49.41
      4366   38.7581  1.508335     2490.94     2482.97       49.91
      4367   38.7651  1.508073     2529.25     2480.66       50.29
      4368   38.7721  1.507811     2450.62     2478.59       49.50
      4369   38.7791  1.507550     2387.90     2476.73       48.87
      4370   38.7861  1.507288     2468.78     2475.07       49.69
      4371   38.7931  1.507026     2434.38     2473.57       49.34
      4372   38.8001  1.506765     2399.76     2472.22       48.99
      4373   38.8071  1.506504     2531.09     2471.00       50.31
      4374   38.8141  1.506243     2423.92     2469.91       49.23
      4375   38.8211  1.505981     2518.31     2468.92       50.18
      4376   38.8281  1.505720     2358.13     2468.04       48.56
      4377   38.8351  1.505459     2525.00     2467.27       50.25
      4378   38.8421  1.505199     2390.84     2466.58       48.90
      4379   38.8491  1.504938     2437.63     2465.96       49.37
      4380   38.8561  1.504677     2335.60     2465.43       48.33
      4381   38.8631  1.504417     2461.19     2464.98       49.61
      4382   38.8701  1.504156     2457.55     2464.60       49.57
      4383   38.8771  1.503896     2546.80     2464.30       50.47
      4384   38.8841  1.503635     2374.35     2464.07       48.73
      4385   38.8911  1.503375     2450.55     2463.92       49.50
      4386   38.8981  1.503115     2408.53     2463.84       49.08
      4387   38.9051  1.502855     2427.12     2463.84       49.27
      4388   38.9121  1.502595     2470.64     2463.01       49.71
      4389   38.9191  1.502336     2505.37     2463.20       50.05
      4390   38.9261  1.502076     2336.06     2463.47       48.33
      4391   38.9331  1.501816     2401.48     2463.83       49.00
      4392   38.9401  1.501557     2379.09     2464.30       48.78
      4393   38.9471  1.501297     2414.23     2464.87       49.13
      4394   38.9541  1.501038     2552.49     2465.55       50.52
      4395   38.9611  1.500779     2497.76     2466.36       49.98
      4396   38.9681  1.500520     2501.12     2467.30       50.01
      4397   38.9751  1.500261     2439.59     2468.40       49.39
      4398   38.9821  1.500002     2499.93     2469.67       50.00
      4399   38.9891  1.499743     2468.05     2471.13       49.68
      4400   38.9961  1.499484     2428.92     2472.80       49.28
      4401   39.0031  1.499225     2621.32     2474.72       51.20
      4402   39.0101  1.498967     2395.82     2476.91       48.95
      4403   39.0171  1.498708     2408.75     2479.43       49.08
      4404   39.0241  1.498450     2564.05     2482.31       50.64
      4405   39.0311  1.498192     2512.35     2485.62       50.12
      4406   39.0381  1.497934     2530.98     2489.44       50.31
      4407   39.0451  1.497676     2439.14     2493.85       49.39
      4408   39.0521  1.497418     2550.61     2498.99       50.50
      4409   39.0591  1.497160     2541.27     2505.04       50.41
      4410   39.0661  1.496902     2561.21     2512.25       50.61
      4411   39.0731  1.496644     2469.64     2521.06       49.70
      4412   39.0801  1.496387     2612.58     2532.22       51.11
      4413   39.0871  1.496129     2579.63     2546.99       50.79
      4414   39.0940  1.495875     2604.50     2567.16       51.03
      4415   39.1010  1.495618     2649.10     2596.50       51.47
      4416   39.1080  1.495361     2710.54     2639.70       52.06
      4417   39.1150  1.495104     2750.97     2703.08       52.45
      4418   39.1220  1.494847     2794.52     2793.97       52.86
      4419   39.1290  1.494590     2948.71     2919.51       54.30
      4420   39.1360  1.494333     3054.27     3084.44       55.27
      4421   39.1430  1.494076     3254.22     3288.70       57.05
      4422   39.1500  1.493819     3514.46     3524.52       59.28
      4423   39.1570  1.493563     3582.36     3774.50       59.85
      4424   39.1640  1.493306     4030.30     4010.04       63.48
      4425   39.1710  1.493050     4153.92     4197.41       64.45
      4426   39.1780  1.492794     4172.27     4307.55       64.59
      4427   39.1850  1.492538     4397.69     4333.27       66.32
      4428   39.1920  1.492281     4247.23     4290.74       65.17
      4429   39.1990  1.492025     4089.63     4216.76       63.95
      4430   39.2060  1.491770     4199.33     4156.50       64.80
      4431   39.2130  1.491514     4200.07     4147.34       64.81
      4432   39.2200  1.491258     4387.65     4207.90       66.24
      4433   39.2270  1.491002     4489.95     4334.23       67.01
      4434   39.2340  1.490747     4746.78     4498.65       68.90
      4435   39.2410  1.490491     4863.16     4648.59       69.74
      4436   39.2480  1.490236     4789.66     4723.53       69.21
      4437   39.2550  1.489981     4949.36     4670.29       70.35
      4438   39.2620  1.489725     4681.06     4483.09       68.42
      4439   39.2690  1.489470     4267.10     4202.41       65.32
      4440   39.2760  1.489215     3954.63     3883.29       62.89
      4441   39.2830  1.488961     3641.98     3571.23       60.35
      4442   39.2900  1.488706     3450.67     3295.10       58.74
      4443   39.2970  1.488451     3171.70     3069.16       56.32
      4444   39.3040  1.488196     3007.63     2895.95       54.84
      4445   39.3110  1.487942     2799.38     2770.50       52.91
      4446   39.3180  1.487687     2863.01     2683.60       53.51
      4447   39.3250  1.487433     2739.63     2624.92       52.34
      4448   39.3320  1.487179     2534.35     2585.34       50.34
      4449   39.3390  1.486925     2557.96     2557.87       50.58
      4450   39.3460  1.486671     2452.54     2537.79       49.52
      4451   39.3530  1.486417     2577.00     2522.24       50.76
      4452   39.3600  1.486163     2443.60     2509.63       49.43
      4453   39.3670  1.485909     2572.82     2499.08       50.72
      4454   39.3740  1.485655     2550.65     2490.10       50.50
      4455   39.3810  1.485402     2408.97     2482.37       49.08
      4456   39.3880  1.485148     2449.00     2475.68       49.49
      4457   39.3950  1.484895     2364.17     2469.86       48.62
      4458   39.4020  1.484642     2523.95     2464.76       50.24
      4459   39.4090  1.484388     2469.60     2460.25       49.70
      4460   39.4160  1.484135     2389.93     2456.24       48.89
      4461   39.4230  1.483882     2431.95     2452.64       49.31
      4462   39.4300  1.483629     2433.75     2449.40       49.33
      4463   39.4370  1.483376     2432.13     2446.46       49.32
      4464   39.4440  1.483124     2485.16     2443.78       49.85
      4465   39.4510  1.482871     2544.52     2441.33       50.44
      4466   39.4580  1.482618     2329.96     2439.08       48.27
      4467   39.4650  1.482366     2434.24     2437.01       49.34
      4468   39.4720  1.482113     2517.11     2435.09       50.17
      4469   39.4790  1.481861     2426.19     2433.32       49.26
      4470   39.4860  1.481609     2392.43     2431.67       48.91
      4471   39.4930  1.481357     2518.57     2430.14       50.19
      4472   39.5000  1.481105     2471.86     2428.70       49.72
      4473   39.5070  1.480853     2359.91     2427.36       48.58
      4474   39.5140  1.480601     2502.94     2426.10       50.03
      4475   39.5210  1.480349     2508.69     2424.92       50.09
      4476   39.5281  1.480094     2387.62     2423.79       48.86
      4477   39.5351  1.479842     2346.91     2423.34       48.44
      4478   39.5421  1.479591     2409.00     2422.37       49.08
      4479   39.5491  1.479339     2379.07     2421.45       48.78
      4480   39.5561  1.479088     2499.93     2420.59       50.00
      4481   39.5631  1.478837     2383.86     2419.79       48.82
      4482   39.5701  1.478586     2458.73     2419.03       49.59
      4483   39.5771  1.478335     2391.58     2418.32       48.90
      4484   39.5841  1.478084     2435.43     2417.66       49.35
      4485   39.5911  1.477833     2299.51     2417.04       47.95
      4486   39.5981  1.477582     2504.60     2416.47       50.05
      4487   39.6051  1.477331     2471.72     2415.94       49.72
      4488   39.6121  1.477081     2437.91     2415.46       49.38
      4489   39.6191  1.476830     2441.46     2415.02       49.41
      4490   39.6261  1.476580     2456.78     2414.64       49.57
      4491   39.6331  1.476330     2407.16     2414.30       49.06
      4492   39.6401  1.476079     2330.62     2414.02       48.28
      4493   39.6471  1.475829     2387.04     2413.79       48.86
      4494   39.6541  1.475579     2520.70     2413.62       50.21
      4495   39.6611  1.475329     2385.24     2413.51       48.84
      4496   39.6681  1.475079     2434.43     2413.48       49.34
      4497   39.6751  1.474830     2449.08     2413.52       49.49
      4498   39.6821  1.474580     2449.47     2412.47       49.49
      4499   39.6891  1.474330     2430.45     2412.72       49.30
      4500   39.6961  1.474081     2453.31     2413.07       49.53
      4501   39.7031  1.473831     2338.90     2413.56       48.36
      4502   39.7101  1.473582     2397.58     2414.19       48.97
      4503   39.7171  1.473333     2328.05     2414.99       48.25
      4504   39.7241  1.473084     2369.67     2416.03       48.68
      4505   39.7311  1.472835     2417.06     2415.82       49.16
      4506   39.7381  1.472586     2385.20     2417.61       48.84
      4507   39.7451  1.472337     2426.29     2419.96       49.26
      4508   39.7521  1.472088     2506.12     2423.13       50.06
      4509   39.7591  1.471839     2422.30     2431.07       49.22
      4510   39.7661  1.471591     2437.01     2437.14       49.37
      4511   39.7731  1.471342     2507.26     2442.34       50.07
      4512   39.7801  1.471094     2430.11     2453.83       49.30
      4513   39.7871  1.470845     2526.49     2469.27       50.26
      4514   39.7941  1.470597     2490.50     2489.62       49.90
      4515   39.8011  1.470349     2558.86     2515.78       50.59
      4516   39.8081  1.470101     2695.09     2548.42       51.91
      4517   39.8151  1.469853     2761.55     2587.80       52.55
      4518   39.8221  1.469605     2644.20     2633.62       51.42
      4519   39.8291  1.469357     2770.99     2684.74       52.64
      4520   39.8361  1.469110     2853.36     2739.02       53.42
      4521   39.8431  1.468862     2994.31     2793.24       54.72
      4522   39.8501  1.468614     2924.36     2842.83       54.08
      4523   39.8571  1.468367     2998.05     2882.14       54.75
      4524   39.8641  1.468120     2909.27     2905.38       53.94
      4525   39.8711  1.467872     3075.32     2908.49       55.46
      4526   39.8781  1.467625     2940.59     2890.87       54.23
      4527   39.8851  1.467378     2948.76     2855.70       54.30
      4528   39.8921  1.467131     3001.10     2809.73       54.78
      4529   39.8991  1.466884     2887.47     2756.27       53.74
      4530   39.9061  1.466637     2772.18     2701.49       52.65
      4531   39.9131  1.466390     2644.06     2649.09       51.42
      4532   39.9201  1.466144     2627.93     2601.47       51.26
      4533   39.9271  1.465897     2640.45     2560.17       51.39
      4534   39.9341  1.465651     2557.90     2525.52       50.58
      4535   39.9411  1.465404     2444.43     2497.52       49.44
      4536   39.9481  1.465158     2556.74     2475.61       50.56
      4537   39.9551  1.464912     2422.74     2458.95       49.22
      4538   39.9621  1.464666     2427.72     2446.61       49.27
      4539   39.9690  1.464423     2414.24     2437.76       49.13
      4540   39.9760  1.464177     2416.87     2431.35       49.16
      4541   39.9830  1.463932     2523.03     2426.85       50.23
      4542   39.9900  1.463686     2457.37     2423.73       49.57
      4543   39.9970  1.463440     2376.68     2421.61       48.75
      4544   40.0040  1.463194     2418.95     2420.19       49.18
      4545   40.0110  1.462949     2227.69     2419.29       47.20
      4546   40.0180  1.462704     2391.95     2418.80       48.91
      4547   40.0250  1.462458     2408.24     2418.67       49.07
      4548   40.0320  1.462213     2388.54     2418.89       48.87
      4549   40.0390  1.461968     2412.45     2419.49       49.12
      4550   40.0460  1.461723     2398.34     2420.51       48.97
      4551   40.0530  1.461478     2447.28     2422.01       49.47
      4552   40.0600  1.461233     2382.56     2424.12       48.81
      4553   40.0670  1.460988     2401.56     2426.99       49.01
      4554   40.0740  1.460743     2439.39     2430.89       49.39
      4555   40.0810  1.460499     2484.31     2436.18       49.84
      4556   40.0880  1.460254     2571.22     2443.37       50.71
      4557   40.0950  1.460010     2439.96     2453.15       49.40
      4558   40.1020  1.459766     2492.70     2466.99       49.93
      4559   40.1090  1.459521     2682.72     2484.45       51.79
      4560   40.1160  1.459277     2433.55     2507.11       49.33
      4561   40.1230  1.459033     2497.15     2535.67       49.97
      4562   40.1300  1.458789     2458.22     2570.49       49.58
      4563   40.1370  1.458545     2667.14     2611.42       51.64
      4564   40.1440  1.458301     2603.54     2657.53       51.02
      4565   40.1510  1.458057     2561.92     2706.95       50.62
      4566   40.1580  1.457814     2828.84     2756.71       53.19
      4567   40.1650  1.457570     2735.21     2802.83       52.30
      4568   40.1720  1.457327     2977.25     2840.77       54.56
      4569   40.1790  1.457083     2907.29     2867.16       53.92
      4570   40.1860  1.456840     2949.23     2882.31       54.31
      4571   40.1930  1.456597     2950.45     2891.77       54.32
      4572   40.2000  1.456354     2867.71     2906.06       53.55
      4573   40.2070  1.456110     2917.47     2938.94       54.01
      4574   40.2140  1.455868     3009.53     3005.72       54.86
      4575   40.2210  1.455625     2983.86     3121.66       54.62
      4576   40.2280  1.455382     3290.56     3300.05       57.36
      4577   40.2350  1.455139     3411.45     3550.22       58.41
      4578   40.2420  1.454897     3819.27     3873.77       61.80
      4579   40.2490  1.454654     4297.17     4260.34       65.55
      4580   40.2560  1.454411     4537.60     4680.55       67.36
      4581   40.2630  1.454169     5006.28     5080.05       70.76
      4582   40.2700  1.453927     5387.37     5383.62       73.40
      4583   40.2770  1.453685     5529.64     5521.56       74.36
      4584   40.2840  1.453442     5548.38     5456.66       74.49
      4585   40.2910  1.453201     5265.92     5189.83       72.57
      4586   40.2980  1.452959     4958.55     4767.50       70.42
      4587   40.3050  1.452717     4525.04     4275.77       67.27
      4588   40.3120  1.452475     3830.55     3798.91       61.89
      4589   40.3190  1.452233     3386.76     3392.23       58.20
      4590   40.3260  1.451992     3168.42     3078.83       56.29
      4591   40.3330  1.451750     2952.34     2856.65       54.34
      4592   40.3400  1.451509     2671.21     2709.48       51.68
      4593   40.3470  1.451267     2648.17     2616.18       51.46
      4594   40.3540  1.451026     2633.40     2557.79       51.32
      4595   40.3610  1.450785     2652.54     2520.34       51.50
      4596   40.3680  1.450544     2538.46     2495.00       50.38
      4597   40.3750  1.450303     2410.38     2476.70       49.10
      4598   40.3820  1.450062     2434.41     2462.68       49.34
      4599   40.3890  1.449821     2488.25     2451.51       49.88
      4600   40.3960  1.449580     2524.16     2442.42       50.24
      4601   40.4031  1.449336     2484.18     2434.92       49.84
      4602   40.4101  1.449096     2414.95     2429.01       49.14
      4603   40.4171  1.448855     2481.58     2424.51       49.82
      4604   40.4241  1.448615     2361.40     2421.47       48.59
      4605   40.4311  1.448375     2362.03     2420.00       48.60
      4606   40.4381  1.448134     2484.26     2420.29       49.84
      4607   40.4451  1.447894     2380.04     2422.49       48.79
      4608   40.4521  1.447654     2419.74     2426.70       49.19
      4609   40.4591  1.447414     2404.94     2432.85       49.04
      4610   40.4661  1.447174     2376.21     2440.65       48.75
      4611   40.4731  1.446934     2406.70     2449.52       49.06
      4612   40.4801  1.446695     2396.79     2458.50       48.96
      4613   40.4871  1.446455     2355.25     2466.34       48.53
      4614   40.4941  1.446216     2364.09     2471.67       48.62
      4615   40.5011  1.445976     2434.07     2473.77       49.34
      4616   40.5081  1.445737     2463.90     2473.12       49.64
      4617   40.5151  1.445498     2354.68     2472.15       48.53
      4618   40.5221  1.445258     2353.73     2471.07       48.52
      4619   40.5291  1.445019     2495.02     2472.35       49.95
      4620   40.5361  1.444780     2509.77     2477.09       50.10
      4621   40.5431  1.444541     2515.41     2485.82       50.15
      4622   40.5501  1.444302     2424.88     2498.45       49.24
      4623   40.5571  1.444064     2482.25     2514.24       49.82
      4624   40.5641  1.443825     2538.58     2531.73       50.38
      4625   40.5711  1.443586     2571.14     2548.73       50.71
      4626   40.5781  1.443348     2587.80     2561.63       50.87
      4627   40.5851  1.443109     2489.91     2569.10       49.90
      4628   40.5921  1.442871     2481.83     2568.18       49.82
      4629   40.5991  1.442633     2478.72     2558.63       49.79
      4630   40.6061  1.442394     2416.28     2542.11       49.16
      4631   40.6131  1.442156     2498.10     2521.18       49.98
      4632   40.6201  1.441918     2399.30     2498.35       48.98
      4633   40.6271  1.441680     2469.67     2475.59       49.70
      4634   40.6341  1.441442     2394.33     2454.25       48.93
      4635   40.6411  1.441204     2386.32     2435.17       48.85
      4636   40.6481  1.440967     2517.69     2418.77       50.18
      4637   40.6551  1.440729     2424.15     2405.21       49.24
      4638   40.6621  1.440492     2396.57     2394.46       48.95
      4639   40.6691  1.440254     2411.25     2386.48       49.10
      4640   40.6761  1.440017     2423.65     2381.17       49.23
      4641   40.6831  1.439780     2425.42     2378.44       49.25
      4642   40.6901  1.439542     2232.61     2378.14       47.25
      4643   40.6971  1.439305     2419.83     2378.74       49.19
      4644   40.7041  1.439068     2387.84     2383.55       48.87
      4645   40.7111  1.438831     2402.49     2387.87       49.02
      4646   40.7181  1.438594     2433.71     2391.68       49.33
      4647   40.7251  1.438358     2392.74     2393.46       48.92
      4648   40.7321  1.438121     2455.28     2392.02       49.55
      4649   40.7391  1.437884     2442.40     2387.42       49.42
      4650   40.7461  1.437648     2348.64     2380.80       48.46
      4651   40.7531  1.437411     2481.17     2373.57       49.81
      4652   40.7601  1.437175     2393.17     2366.77       48.92
      4653   40.7671  1.436939     2399.76     2360.99       48.99
      4654   40.7741  1.436703     2333.77     2356.47       48.31
      4655   40.7811  1.436466     2356.58     2353.16       48.54
      4656   40.7881  1.436231     2455.70     2350.88       49.56
      4657   40.7951  1.435995     2340.79     2345.88       48.38
      4658   40.8021  1.435759     2374.51     2345.04       48.73
      4659   40.8091  1.435523     2199.65     2347.98       46.90
      4660   40.8161  1.435287     2342.84     2347.91       48.40
      4661   40.8231  1.435052     2369.24     2348.08       48.67
      4662   40.8301  1.434816     2408.58     2348.47       49.08
      4663   40.8371  1.434581     2383.72     2348.52       48.82
      4664   40.8440  1.434348     2232.70     2349.40       47.25
      4665   40.8510  1.434113     2418.09     2350.60       49.17
      4666   40.8580  1.433878     2423.60     2352.21       49.23
      4667   40.8650  1.433643     2306.16     2354.38       48.02
      4668   40.8720  1.433408     2336.25     2357.43       48.33
      4669   40.8790  1.433173     2301.98     2361.98       47.98
      4670   40.8860  1.432938     2321.70     2369.18       48.18
      4671   40.8930  1.432703     2366.37     2381.04       48.65
      4672   40.9000  1.432469     2480.68     2400.62       49.81
      4673   40.9070  1.432234     2474.79     2431.96       49.75
      4674   40.9140  1.431999     2321.76     2479.30       48.18
      4675   40.9210  1.431765     2622.50     2547.31       51.21
      4676   40.9280  1.431531     2527.94     2632.19       50.28
      4677   40.9350  1.431296     2682.31     2729.54       51.79
      4678   40.9420  1.431062     2768.66     2825.83       52.62
      4679   40.9490  1.430828     2913.45     2899.64       53.98
      4680   40.9560  1.430594     2749.67     2926.89       52.44
      4681   40.9630  1.430360     2773.37     2896.58       52.66
      4682   40.9700  1.430126     2780.90     2820.88       52.73
      4683   40.9770  1.429892     2628.53     2724.00       51.27
      4684   40.9840  1.429659     2532.17     2627.13       50.32
      4685   40.9910  1.429425     2558.89     2543.35       50.59
      4686   40.9980  1.429191     2532.29     2478.25       50.32
      4687   41.0050  1.428958     2416.00     2432.05       49.15
      4688   41.0120  1.428725     2528.36     2401.69       50.28
      4689   41.0190  1.428491     2432.81     2382.89       49.32
      4690   41.0260  1.428258     2346.85     2371.64       48.44
      4691   41.0330  1.428025     2378.71     2364.97       48.77
      4692   41.0400  1.427792     2313.98     2360.93       48.10
      4693   41.0470  1.427559     2301.22     2358.43       47.97
      4694   41.0540  1.427326     2367.29     2356.89       48.65
      4695   41.0610  1.427093     2255.60     2357.20       47.49
      4696   41.0680  1.426860     2314.80     2356.89       48.11
      4697   41.0750  1.426628     2247.71     2357.03       47.41
      4698   41.0820  1.426395     2251.98     2357.45       47.46
      4699   41.0890  1.426162     2239.55     2358.47       47.32
      4700   41.0960  1.425930     2250.82     2359.94       47.44
      4701   41.1030  1.425698     2245.40     2361.91       47.39
      4702   41.1100  1.425465     2371.32     2364.43       48.70
      4703   41.1170  1.425233     2246.42     2367.61       47.40
      4704   41.1240  1.425001     2279.22     2371.62       47.74
      4705   41.1310  1.424769     2350.17     2376.75       48.48
      4706   41.1380  1.424537     2298.75     2383.48       47.95
      4707   41.1450  1.424305     2403.35     2392.64       49.02
      4708   41.1520  1.424074     2445.68     2405.53       49.45
      4709   41.1590  1.423842     2334.24     2424.22       48.31
      4710   41.1660  1.423610     2399.40     2451.70       48.98
      4711   41.1730  1.423379     2425.48     2492.07       49.25
      4712   41.1800  1.423147     2498.97     2550.51       49.99
      4713   41.1870  1.422916     2582.77     2632.83       50.82
      4714   41.1940  1.422685     2717.38     2744.83       52.13
      4715   41.2010  1.422454     2945.89     2890.50       54.28
      4716   41.2080  1.422222     3022.58     3069.24       54.98
      4717   41.2150  1.421991     3299.86     3272.96       57.44
      4718   41.2220  1.421760     3329.61     3482.32       57.70
      4719   41.2290  1.421530     3613.51     3665.38       60.11
      4720   41.2360  1.421299     3839.97     3783.28       61.97
      4721   41.2430  1.421068     3840.33     3803.00       61.97
      4722   41.2500  1.420837     3867.55     3713.47       62.19
      4723   41.2570  1.420607     3663.11     3536.66       60.52
      4724   41.2640  1.420376     3375.62     3316.46       58.10
      4725   41.2710  1.420146     3119.67     3094.27       55.85
      4726   41.2781  1.419912     2871.94     2895.22       53.59
      4727   41.2851  1.419682     2664.44     2738.26       51.62
      4728   41.2921  1.419452     2567.58     2622.64       50.67
      4729   41.2991  1.419222     2593.90     2543.32       50.93
      4730   41.3061  1.418992     2444.27     2492.19       49.44
      4731   41.3131  1.418762     2397.89     2460.89       48.97
      4732   41.3201  1.418532     2392.50     2442.57       48.91
      4733   41.3271  1.418302     2270.22     2432.24       47.65
      4734   41.3341  1.418073     2474.68     2427.58       49.75
      4735   41.3411  1.417843     2369.38     2426.79       48.68
      4736   41.3481  1.417614     2357.02     2429.19       48.55
      4737   41.3551  1.417384     2473.51     2434.67       49.73
      4738   41.3621  1.417155     2512.27     2443.43       50.12
      4739   41.3691  1.416925     2439.00     2455.89       49.39
      4740   41.3761  1.416696     2405.05     2472.66       49.04
      4741   41.3831  1.416467     2548.98     2494.48       50.49
      4742   41.3901  1.416238     2488.55     2522.24       49.89
      4743   41.3971  1.416009     2536.41     2557.01       50.36
      4744   41.4041  1.415780     2491.00     2599.19       49.91
      4745   41.4111  1.415551     2558.31     2651.98       50.58
      4746   41.4181  1.415323     2782.53     2718.90       52.75
      4747   41.4251  1.415094     2768.85     2797.07       52.62
      4748   41.4321  1.414865     2948.72     2891.42       54.30
      4749   41.4391  1.414637     2992.91     3004.37       54.71
      4750   41.4461  1.414408     3092.25     3138.03       55.61
      4751   41.4531  1.414180     3395.10     3293.19       58.27
      4752   41.4601  1.413952     3552.13     3468.63       59.60
      4753   41.4671  1.413724     3680.11     3660.22       60.66
      4754   41.4741  1.413496     3847.16     3860.68       62.03
      4755   41.4811  1.413267     3991.47     4058.59       63.18
      4756   41.4881  1.413039     4295.74     4238.54       65.54
      4757   41.4951  1.412812     4291.79     4382.43       65.51
      4758   41.5021  1.412584     4315.14     4473.61       65.69
      4759   41.5091  1.412356     4505.61     4505.22       67.12
      4760   41.5161  1.412128     4348.98     4483.44       65.95
      4761   41.5231  1.411901     4301.83     4419.96       65.59
      4762   41.5301  1.411673     4096.70     4320.11       64.01
      4763   41.5371  1.411446     4041.98     4178.51       63.58
      4764   41.5441  1.411219     3868.02     3988.29       62.19
      4765   41.5511  1.410992     3736.81     3757.45       61.13
      4766   41.5581  1.410764     3626.97     3510.01       60.22
      4767   41.5651  1.410537     3340.45     3272.17       57.80
      4768   41.5721  1.410310     3058.03     3061.67       55.30
      4769   41.5791  1.410083     2905.46     2887.35       53.90
      4770   41.5861  1.409857     2852.62     2750.82       53.41
      4771   41.5931  1.409630     2633.84     2648.79       51.32
      4772   41.6001  1.409403     2634.48     2575.68       51.33
      4773   41.6071  1.409176     2470.11     2525.28       49.70
      4774   41.6141  1.408950     2516.08     2492.18       50.16
      4775   41.6211  1.408723     2534.34     2472.33       50.34
      4776   41.6281  1.408497     2431.13     2463.10       49.31
      4777   41.6351  1.408271     2699.24     2462.72       51.95
      4778   41.6421  1.408044     2614.77     2469.50       51.13
      4779   41.6491  1.407818     2632.52     2480.97       51.31
      4780   41.6561  1.407592     2650.16     2493.26       51.48
      4781   41.6631  1.407366     2725.97     2501.52       52.21
      4782   41.6701  1.407140     2606.87     2501.27       51.06
      4783   41.6771  1.406915     2573.22     2489.97       50.73
      4784   41.6841  1.406689     2469.26     2469.00       49.69
      4785   41.6911  1.406463     2549.77     2442.26       50.50
      4786   41.6981  1.406238     2404.81     2417.58       49.04
      4787   41.7051  1.406012     2424.30     2396.26       49.24
      4788   41.7121  1.405787     2409.72     2380.37       49.09
      4789   41.7190  1.405565     2323.81     2370.02       48.21
      4790   41.7260  1.405339     2347.09     2364.11       48.45
      4791   41.7330  1.405114     2301.82     2361.77       47.98
      4792   41.7400  1.404889     2351.93     2362.17       48.50
      4793   41.7470  1.404664     2382.50     2364.91       48.81
      4794   41.7540  1.404439     2379.60     2370.22       48.78
      4795   41.7610  1.404214     2353.87     2379.19       48.52
      4796   41.7680  1.403989     2369.02     2394.43       48.67
      4797   41.7750  1.403764     2394.38     2419.74       48.93
      4798   41.7820  1.403540     2560.99     2466.38       50.61
      4799   41.7890  1.403315     2473.43     2545.92       49.73
      4800   41.7960  1.403091     2715.83     2673.73       52.11
      4801   41.8030  1.402866     2828.46     2863.02       53.18
      4802   41.8100  1.402642     2970.13     3117.45       54.50
      4803   41.8170  1.402418     3222.09     3421.85       56.76
      4804   41.8240  1.402193     3354.46     3735.01       57.92
      4805   41.8310  1.401969     3628.33     3986.20       60.24
      4806   41.8380  1.401745     3592.46     4091.08       59.94
      4807   41.8450  1.401521     3583.40     4009.02       59.86
      4808   41.8520  1.401297     3518.20     3768.01       59.31
      4809   41.8590  1.401073     3380.20     3456.30       58.14
      4810   41.8660  1.400850     3093.35     3147.61       55.62
      4811   41.8730  1.400626     2881.93     2886.39       53.68
      4812   41.8800  1.400402     2819.99     2690.44       53.10
      4813   41.8870  1.400179     2623.52     2557.86       51.22
      4814   41.8940  1.399956     2603.70     2476.32       51.03
      4815   41.9010  1.399732     2470.78     2430.56       49.71
      4816   41.9080  1.399509     2430.17     2407.36       49.30
      4817   41.9150  1.399286     2373.82     2397.46       48.72
      4818   41.9220  1.399063     2318.26     2394.95       48.15
      4819   41.9290  1.398839     2384.57     2396.16       48.83
      4820   41.9360  1.398617     2357.12     2398.40       48.55
      4821   41.9430  1.398394     2368.12     2399.43       48.66
      4822   41.9500  1.398171     2431.92     2397.41       49.31
      4823   41.9570  1.397948     2338.12     2391.58       48.35
      4824   41.9640  1.397725     2389.05     2382.50       48.88
      4825   41.9710  1.397503     2289.95     2371.53       47.85
      4826   41.9780  1.397280     2264.44     2360.11       47.59
      4827   41.9850  1.397058     2254.90     2349.28       47.49
      4828   41.9920  1.396835     2276.76     2339.71       47.72
      4829   41.9990  1.396613     2277.13     2331.76       47.72
      4830   42.0060  1.396391     2262.25     2325.50       47.56
      4831   42.0130  1.396169     2407.60     2320.90       49.07
      4832   42.0200  1.395947     2140.67     2317.83       46.27
      4833   42.0270  1.395725     2237.42     2315.03       47.30
      4834   42.0340  1.395503     2299.32     2314.97       47.95
      4835   42.0410  1.395281     2277.17     2316.92       47.72
      4836   42.0480  1.395059     2289.78     2321.95       47.85
      4837   42.0550  1.394837     2348.75     2332.11       48.46
      4838   42.0620  1.394616     2335.75     2350.44       48.33
      4839   42.0690  1.394394     2409.97     2380.58       49.09
      4840   42.0760  1.394173     2278.21     2425.66       47.73
      4841   42.0830  1.393952     2451.82     2486.34       49.52
      4842   42.0900  1.393730     2516.82     2557.22       50.17
      4843   42.0970  1.393509     2547.97     2631.39       50.48
      4844   42.1040  1.393288     2577.26     2689.91       50.77
      4845   42.1110  1.393067     2595.74     2712.65       50.95
      4846   42.1180  1.392846     2513.63     2689.92       50.14
      4847   42.1250  1.392625     2510.04     2633.03       50.10
      4848   42.1320  1.392404     2510.24     2559.88       50.10
      4849   42.1390  1.392183     2450.91     2488.90       49.51
      4850   42.1460  1.391962     2417.61     2430.11       49.17
      4851   42.1531  1.391739     2401.20     2386.73       49.00
      4852   42.1601  1.391518     2362.10     2359.29       48.60
      4853   42.1671  1.391298     2351.02     2343.99       48.49
      4854   42.1741  1.391077     2370.55     2337.31       48.69
      4855   42.1811  1.390857     2288.32     2336.51       47.84
      4856   42.1881  1.390637     2338.42     2339.91       48.36
      4857   42.1951  1.390417     2336.04     2346.95       48.33
      4858   42.2021  1.390196     2403.24     2357.87       49.02
      4859   42.2091  1.389976     2474.10     2373.73       49.74
      4860   42.2161  1.389756     2385.11     2396.47       48.84
      4861   42.2231  1.389536     2335.91     2429.25       48.33
      4862   42.2301  1.389317     2490.30     2476.78       49.90
      4863   42.2371  1.389097     2588.13     2545.39       50.87
      4864   42.2441  1.388877     2811.19     2642.16       53.02
      4865   42.2511  1.388658     2642.05     2773.05       51.40
      4866   42.2581  1.388438     2810.39     2940.06       53.01
      4867   42.2651  1.388219     3107.46     3134.87       55.74
      4868   42.2721  1.387999     3376.68     3345.27       58.11
      4869   42.2791  1.387780     3414.21     3537.76       58.43
      4870   42.2861  1.387561     3570.32     3669.37       59.75
      4871   42.2931  1.387342     3546.08     3700.80       59.55
      4872   42.3001  1.387123     3588.65     3624.89       59.91
      4873   42.3071  1.386904     3534.45     3471.80       59.45
      4874   42.3141  1.386685     3148.44     3284.21       56.11
      4875   42.3211  1.386466     3138.07     3096.76       56.02
      4876   42.3281  1.386247     2944.27     2931.25       54.26
      4877   42.3351  1.386029     2793.92     2797.73       52.86
      4878   42.3421  1.385810     2680.64     2697.87       51.77
      4879   42.3491  1.385591     2706.06     2628.03       52.02
      4880   42.3561  1.385373     2620.23     2582.47       51.19
      4881   42.3631  1.385154     2594.15     2555.65       50.93
      4882   42.3701  1.384936     2565.24     2543.12       50.65
      4883   42.3771  1.384718     2488.26     2541.51       49.88
      4884   42.3841  1.384500     2658.88     2548.31       51.56
      4885   42.3911  1.384282     2589.25     2561.40       50.88
      4886   42.3981  1.384063     2592.34     2578.77       50.92
      4887   42.4051  1.383846     2567.14     2598.37       50.67
      4888   42.4121  1.383628     2708.41     2618.01       52.04
      4889   42.4191  1.383410     2776.69     2635.38       52.69
      4890   42.4261  1.383192     2679.93     2646.90       51.77
      4891   42.4331  1.382975     2611.79     2653.26       51.11
      4892   42.4401  1.382757     2733.02     2651.90       52.28
      4893   42.4471  1.382539     2714.10     2642.54       52.10
      4894   42.4541  1.382322     2679.38     2625.88       51.76
      4895   42.4611  1.382105     2604.75     2603.39       51.04
      4896   42.4681  1.381887     2586.40     2576.84       50.86
      4897   42.4751  1.381670     2463.05     2548.04       49.63
      4898   42.4821  1.381453     2528.62     2518.54       50.29
      4899   42.4891  1.381236     2462.91     2489.60       49.63
      4900   42.4961  1.381019     2382.26     2462.20       48.81
      4901   42.5031  1.380802     2422.24     2436.97       49.22
      4902   42.5101  1.380585     2284.79     2414.35       47.80
      4903   42.5171  1.380368     2297.88     2394.41       47.94
      4904   42.5241  1.380152     2260.30     2377.42       47.54
      4905   42.5311  1.379935     2307.43     2363.14       48.04
      4906   42.5381  1.379719     2277.58     2350.84       47.72
      4907   42.5451  1.379502     2283.99     2341.39       47.79
      4908   42.5521  1.379286     2244.93     2333.95       47.38
      4909   42.5591  1.379069     2341.98     2328.17       48.39
      4910   42.5661  1.378853     2262.60     2324.23       47.57
      4911   42.5731  1.378637     2231.49     2320.39       47.24
      4912   42.5801  1.378421     2384.68     2316.68       48.83
      4913   42.5871  1.378205     2284.02     2312.72       47.79
      4914   42.5940  1.377992     2174.20     2308.54       46.63
      4915   42.6010  1.377776     2211.91     2304.25       47.03
      4916   42.6080  1.377560     2309.81     2300.32       48.06
      4917   42.6150  1.377344     2248.49     2297.25       47.42
      4918   42.6220  1.377129     2233.08     2295.58       47.26
      4919   42.6290  1.376913     2252.30     2295.93       47.46
      4920   42.6360  1.376698     2290.40     2298.94       47.86
      4921   42.6430  1.376482     2306.52     2305.34       48.03
      4922   42.6500  1.376267     2303.61     2316.00       48.00
      4923   42.6570  1.376051     2255.66     2331.82       47.49
      4924   42.6640  1.375836     2332.75     2353.75       48.30
      4925   42.6710  1.375621     2374.69     2382.56       48.73
      4926   42.6780  1.375406     2378.39     2418.76       48.77
      4927   42.6850  1.375191     2405.00     2462.31       49.04
      4928   42.6920  1.374976     2507.21     2512.39       50.07
      4929   42.6990  1.374761     2547.09     2567.30       50.47
      4930   42.7060  1.374546     2618.74     2624.07       51.17
      4931   42.7130  1.374331     2687.38     2678.36       51.84
      4932   42.7200  1.374117     2843.28     2724.45       53.32
      4933   42.7270  1.373902     2759.05     2755.90       52.53
      4934   42.7340  1.373688     2867.92     2767.16       53.55
      4935   42.7410  1.373473     2706.85     2755.89       52.03
      4936   42.7480  1.373259     2657.40     2722.61       51.55
      4937   42.7550  1.373044     2646.10     2675.74       51.44
      4938   42.7620  1.372830     2557.90     2620.19       50.58
      4939   42.7690  1.372616     2462.65     2561.80       49.63
      4940   42.7760  1.372402     2509.89     2504.90       50.10
      4941   42.7830  1.372188     2424.98     2452.54       49.24
      4942   42.7900  1.371974     2442.08     2406.53       49.42
      4943   42.7970  1.371760     2390.09     2367.64       48.89
      4944   42.8040  1.371546     2198.06     2335.90       46.88
      4945   42.8110  1.371333     2265.24     2310.79       47.59
      4946   42.8180  1.371119     2329.61     2292.64       48.27
      4947   42.8250  1.370905     2265.03     2278.06       47.59
      4948   42.8320  1.370692     2272.58     2267.22       47.67
      4949   42.8390  1.370479     2257.81     2259.20       47.52
      4950   42.8460  1.370265     2266.73     2253.25       47.61
      4951   42.8530  1.370052     2257.31     2248.79       47.51
      4952   42.8600  1.369838     2260.97     2245.40       47.55
      4953   42.8670  1.369625     2292.29     2242.78       47.88
      4954   42.8740  1.369412     2235.87     2240.73       47.28
      4955   42.8810  1.369199     2318.32     2239.14       48.15
      4956   42.8880  1.368986     2237.35     2237.94       47.30
      4957   42.8950  1.368774     2177.79     2237.09       46.67
      4958   42.9020  1.368561     2238.57     2236.58       47.31
      4959   42.9090  1.368348     2134.91     2236.45       46.21
      4960   42.9160  1.368135     2217.00     2236.79       47.08
      4961   42.9230  1.367923     2228.48     2237.77       47.21
      4962   42.9300  1.367710     2223.90     2239.76       47.16
      4963   42.9370  1.367498     2272.50     2243.43       47.67
      4964   42.9440  1.367285     2250.10     2250.02       47.44
      4965   42.9510  1.367073     2266.39     2261.41       47.61
      4966   42.9580  1.366861     2307.24     2280.19       48.03
      4967   42.9650  1.366649     2394.75     2309.20       48.94
      4968   42.9720  1.366437     2434.37     2350.75       49.34
      4969   42.9790  1.366225     2323.54     2405.17       48.20
      4970   42.9860  1.366013     2621.37     2469.40       51.20
      4971   42.9930  1.365801     2705.38     2535.83       52.01
      4972   43.0000  1.365589     2771.09     2591.25       52.64
      4973   43.0070  1.365377     2758.59     2619.15       52.52
      4974   43.0140  1.365165     2835.00     2608.57       53.24
      4975   43.0210  1.364954     2784.44     2566.50       52.77
      4976   43.0281  1.364739     2580.11     2501.48       50.79
      4977   43.0351  1.364528     2591.82     2435.15       50.91
      4978   43.0421  1.364316     2441.04     2374.44       49.41
      4979   43.0491  1.364105     2337.35     2325.02       48.35
      4980   43.0561  1.363894     2301.26     2291.16       47.97
      4981   43.0631  1.363683     2235.05     2266.95       47.28
      4982   43.0701  1.363472     2184.15     2251.50       46.73
      4983   43.0771  1.363261     2240.78     2242.01       47.34
      4984   43.0841  1.363050     2215.58     2236.26       47.07
      4985   43.0911  1.362839     2279.02     2232.70       47.74
      4986   43.0981  1.362628     2260.07     2230.43       47.54
      4987   43.1051  1.362417     2185.97     2228.93       46.75
      4988   43.1121  1.362207     2190.87     2227.99       46.81
      4989   43.1191  1.361996     2187.19     2227.47       46.77
      4990   43.1261  1.361785     2205.45     2227.32       46.96
      4991   43.1331  1.361575     2249.92     2227.52       47.43
      4992   43.1401  1.361365     2146.81     2228.07       46.33
      4993   43.1471  1.361154     2170.61     2229.01       46.59
      4994   43.1541  1.360944     2165.33     2230.38       46.53
      4995   43.1611  1.360734     2236.75     2232.25       47.29
      4996   43.1681  1.360524     2230.07     2234.80       47.22
      4997   43.1751  1.360314     2170.11     2238.29       46.58
      4998   43.1821  1.360104     2210.46     2243.27       47.02
      4999   43.1891  1.359894     2198.69     2250.76       46.89
      5000   43.1961  1.359684     2347.39     2262.64       48.45
      5001   43.2031  1.359474     2309.30     2281.92       48.06
      5002   43.2101  1.359264     2256.18     2312.93       47.50
      5003   43.2171  1.359055     2349.39     2360.91       48.47
      5004   43.2241  1.358845     2431.92     2430.67       49.31
      5005   43.2311  1.358636     2497.92     2524.48       49.98
      5006   43.2381  1.358426     2560.05     2642.57       50.60
      5007   43.2451  1.358217     2760.09     2768.12       52.54
      5008   43.2521  1.358008     2658.15     2883.81       51.56
      5009   43.2591  1.357798     2783.78     2960.52       52.76
      5010   43.2661  1.357589     2852.42     2971.76       53.41
      5011   43.2731  1.357380     2774.04     2913.74       52.67
      5012   43.2801  1.357171     2789.82     2810.06       52.82
      5013   43.2871  1.356962     2665.46     2689.07       51.63
      5014   43.2941  1.356754     2480.31     2574.38       49.80
      5015   43.3011  1.356545     2603.83     2478.92       51.03
      5016   43.3081  1.356336     2502.80     2407.28       50.03
      5017   43.3151  1.356127     2451.22     2358.20       49.51
      5018   43.3221  1.355919     2347.61     2327.37       48.45
      5019   43.3291  1.355710     2272.80     2309.65       47.67
      5020   43.3361  1.355502     2288.18     2302.32       47.83
      5021   43.3431  1.355293     2278.11     2299.01       47.73
      5022   43.3501  1.355085     2259.44     2299.59       47.53
      5023   43.3571  1.354877     2329.54     2303.19       48.27
      5024   43.3641  1.354669     2285.69     2309.62       47.81
      5025   43.3711  1.354461     2251.85     2318.44       47.45
      5026   43.3781  1.354253     2386.56     2331.30       48.85
      5027   43.3851  1.354045     2237.70     2348.39       47.30
      5028   43.3921  1.353837     2397.54     2371.07       48.96
      5029   43.3991  1.353629     2479.12     2401.47       49.79
      5030   43.4061  1.353421     2537.49     2442.85       50.37
      5031   43.4131  1.353213     2512.01     2499.84       50.12
      5032   43.4201  1.353006     2517.06     2578.24       50.17
      5033   43.4271  1.352798     2692.87     2684.45       51.89
      5034   43.4341  1.352591     2763.18     2823.46       52.57
      5035   43.4411  1.352383     2947.28     3000.72       54.29
      5036   43.4481  1.352176     3139.19     3214.10       56.03
      5037   43.4551  1.351969     3514.98     3454.68       59.29
      5038   43.4621  1.351761     3797.95     3704.91       61.63
      5039   43.4690  1.351557     3920.70     3941.17       62.62
      5040   43.4760  1.351350     4223.92     4145.20       64.99
      5041   43.4830  1.351143     4507.26     4280.95       67.14
      5042   43.4900  1.350936     4478.58     4310.86       66.92
      5043   43.4970  1.350729     4470.96     4210.55       66.87
      5044   43.5040  1.350523     4200.01     3994.25       64.81
      5045   43.5110  1.350316     3857.68     3712.41       62.11
      5046   43.5180  1.350109     3420.76     3421.26       58.49
      5047   43.5250  1.349903     3279.04     3160.82       57.26
      5048   43.5320  1.349696     3053.16     2952.42       55.26
      5049   43.5390  1.349490     2841.97     2802.22       53.31
      5050   43.5460  1.349283     2801.68     2706.46       52.93
      5051   43.5530  1.349077     2676.17     2655.94       51.73
      5052   43.5600  1.348871     2792.62     2640.51       52.85
      5053   43.5670  1.348665     2691.20     2652.55       51.88
      5054   43.5740  1.348458     2766.66     2689.00       52.60
      5055   43.5810  1.348252     2825.28     2752.50       53.15
      5056   43.5880  1.348046     2946.94     2851.64       54.29
      5057   43.5950  1.347840     3232.84     2998.98       56.86
      5058   43.6020  1.347635     3092.62     3206.49       55.61
      5059   43.6090  1.347429     3442.83     3478.37       58.68
      5060   43.6160  1.347223     3927.44     3801.25       62.67
      5061   43.6230  1.347018     4196.82     4136.26       64.78
      5062   43.6300  1.346812     4420.85     4413.71       66.49
      5063   43.6370  1.346606     4569.56     4543.62       67.60
      5064   43.6440  1.346401     4581.71     4463.63       67.69
      5065   43.6510  1.346196     4242.80     4196.31       65.14
      5066   43.6580  1.345990     3864.29     3828.13       62.16
      5067   43.6650  1.345785     3358.97     3446.40       57.96
      5068   43.6720  1.345580     3196.11     3108.49       56.53
      5069   43.6790  1.345375     2889.88     2841.22       53.76
      5070   43.6860  1.345170     2724.18     2647.56       52.19
      5071   43.6930  1.344965     2573.97     2516.65       50.73
      5072   43.7000  1.344760     2444.62     2432.18       49.44
      5073   43.7070  1.344555     2376.89     2378.63       48.75
      5074   43.7140  1.344350     2316.89     2344.42       48.13
      5075   43.7210  1.344146     2357.66     2320.89       48.56
      5076   43.7280  1.343941     2304.74     2305.83       48.01
      5077   43.7350  1.343737     2213.94     2296.04       47.05
      5078   43.7420  1.343532     2234.20     2290.17       47.27
      5079   43.7490  1.343328     2258.01     2287.84       47.52
      5080   43.7560  1.343123     2188.56     2289.25       46.78
      5081   43.7630  1.342919     2224.48     2295.09       47.16
      5082   43.7700  1.342715     2227.51     2306.60       47.20
      5083   43.7770  1.342511     2359.77     2325.46       48.58
      5084   43.7840  1.342306     2324.22     2353.74       48.21
      5085   43.7910  1.342102     2349.55     2393.51       48.47
      5086   43.7980  1.341898     2518.38     2446.47       50.18
      5087   43.8050  1.341695     2452.01     2513.59       49.52
      5088   43.8120  1.341491     2457.72     2594.42       49.58
      5089   43.8190  1.341287     2593.75     2686.78       50.93
      5090   43.8260  1.341083     2651.00     2786.12       51.49
      5091   43.8330  1.340880     2782.78     2885.37       52.75
      5092   43.8400  1.340676     2819.50     2975.85       53.10
      5093   43.8470  1.340473     2885.73     3051.48       53.72
      5094   43.8540  1.340269     3023.62     3114.35       54.99
      5095   43.8610  1.340066     3086.86     3169.99       55.56
      5096   43.8680  1.339863     3080.10     3226.62       55.50
      5097   43.8750  1.339659     3145.02     3285.16       56.08
      5098   43.8820  1.339456     3077.80     3337.50       55.48
      5099   43.8890  1.339253     3087.25     3366.90       55.56
      5100   43.8960  1.339050     3150.10     3354.13       56.13
      5101   43.9031  1.338844     3170.26     3287.26       56.31
      5102   43.9101  1.338641     3077.64     3173.96       55.48
      5103   43.9171  1.338439     2988.81     3032.79       54.67
      5104   43.9241  1.338236     2810.16     2883.25       53.01
      5105   43.9311  1.338033     2591.73     2740.37       50.91
      5106   43.9381  1.337831     2569.76     2613.18       50.69
      5107   43.9451  1.337628     2543.78     2507.41       50.44
      5108   43.9521  1.337425     2439.16     2423.57       49.39
      5109   43.9591  1.337223     2369.08     2359.57       48.67
      5110   43.9661  1.337021     2276.36     2313.16       47.71
      5111   43.9731  1.336818     2231.06     2280.16       47.23
      5112   43.9801  1.336616     2191.89     2256.96       46.82
      5113   43.9871  1.336414     2249.59     2240.59       47.43
      5114   43.9941  1.336212     2206.03     2228.79       46.97
      5115   44.0011  1.336010     2166.25     2219.97       46.54
      5116   44.0081  1.335808     2174.46     2213.11       46.63
      5117   44.0151  1.335606     2218.99     2207.57       47.11
      5118   44.0221  1.335404     2178.52     2201.97       46.67
      5119   44.0291  1.335203     2211.64     2198.06       47.03
      5120   44.0361  1.335001     2117.23     2194.68       46.01
      5121   44.0431  1.334799     2095.88     2191.73       45.78
      5122   44.0501  1.334598     2057.54     2188.30       45.36
      5123   44.0571  1.334396     2116.57     2186.06       46.01
      5124   44.0641  1.334195     2186.30     2184.08       46.76
      5125   44.0711  1.333993     2153.21     2182.35       46.40
      5126   44.0781  1.333792     2110.64     2180.82       45.94
      5127   44.0851  1.333591     2198.18     2179.49       46.88
      5128   44.0921  1.333390     2113.90     2176.48       45.98
      5129   44.0991  1.333189     2115.06     2175.54       45.99
      5130   44.1061  1.332988     2129.94     2174.75       46.15
      5131   44.1131  1.332787     2065.71     2174.72       45.45
      5132   44.1201  1.332586     2093.97     2174.24       45.76
      5133   44.1271  1.332385     2089.92     2173.91       45.72
      5134   44.1341  1.332184     2125.36     2173.73       46.10
      5135   44.1411  1.331983     2139.18     2173.71       46.25
      5136   44.1481  1.331783     2129.89     2173.86       46.15
      5137   44.1551  1.331582     2137.74     2174.21       46.24
      5138   44.1621  1.331381     2018.35     2174.78       44.93
      5139   44.1691  1.331181     2148.76     2175.61       46.35
      5140   44.1761  1.330981     2159.20     2176.75       46.47
      5141   44.1831  1.330780     2073.06     2178.29       45.53
      5142   44.1901  1.330580     2159.22     2180.36       46.47
      5143   44.1971  1.330380     2141.29     2183.23       46.27
      5144   44.2041  1.330180     2147.13     2187.45       46.34
      5145   44.2111  1.329980     2149.34     2194.05       46.36
      5146   44.2181  1.329780     2179.04     2204.94       46.68
      5147   44.2251  1.329580     2141.20     2223.24       46.27
      5148   44.2321  1.329380     2295.66     2253.33       47.91
      5149   44.2391  1.329180     2239.77     2300.28       47.33
      5150   44.2461  1.328980     2369.89     2368.22       48.68
      5151   44.2531  1.328781     2379.68     2458.04       48.78
      5152   44.2601  1.328581     2515.36     2564.55       50.15
      5153   44.2671  1.328382     2774.96     2674.03       52.68
      5154   44.2741  1.328182     2614.27     2763.25       51.13
      5155   44.2811  1.327983     2809.57     2804.57       53.01
      5156   44.2881  1.327783     2670.04     2779.76       51.67
      5157   44.2951  1.327584     2604.88     2700.24       51.04
      5158   44.3021  1.327385     2551.73     2593.56       50.51
      5159   44.3091  1.327186     2502.20     2485.21       50.02
      5160   44.3161  1.326987     2472.23     2391.19       49.72
      5161   44.3231  1.326788     2362.61     2318.48       48.61
      5162   44.3301  1.326589     2286.22     2267.53       47.81
      5163   44.3371  1.326390     2265.88     2234.76       47.60
      5164   44.3440  1.326194     2221.62     2215.39       47.13
      5165   44.3510  1.325995     2232.87     2204.01       47.25
      5166   44.3580  1.325796     2153.16     2198.23       46.40
      5167   44.3650  1.325598     2244.72     2195.71       47.38
      5168   44.3720  1.325399     2188.80     2195.50       46.78
      5169   44.3790  1.325201     2157.67     2197.44       46.45
      5170   44.3860  1.325002     2209.67     2201.98       47.01
      5171   44.3930  1.324804     2206.24     2210.21       46.97
      5172   44.4000  1.324606     2166.24     2223.85       46.54
      5173   44.4070  1.324407     2171.54     2245.13       46.60
      5174   44.4140  1.324209     2219.78     2276.58       47.11
      5175   44.4210  1.324011     2288.55     2319.53       47.84
      5176   44.4280  1.323813     2223.64     2376.88       47.16
      5177   44.4350  1.323615     2413.67     2446.62       49.13
      5178   44.4420  1.323417     2393.46     2524.50       48.92
      5179   44.4490  1.323219     2525.09     2602.28       50.25
      5180   44.4560  1.323021     2581.46     2666.98       50.81
      5181   44.4630  1.322824     2601.34     2703.03       51.00
      5182   44.4700  1.322626     2643.39     2698.01       51.41
      5183   44.4770  1.322428     2543.05     2656.38       50.43
      5184   44.4840  1.322231     2437.48     2590.56       49.37
      5185   44.4910  1.322033     2381.43     2514.63       48.80
      5186   44.4980  1.321836     2400.50     2441.94       48.99
      5187   44.5050  1.321639     2278.58     2380.90       47.73
      5188   44.5120  1.321441     2366.57     2336.53       48.65
      5189   44.5190  1.321244     2311.55     2311.41       48.08
      5190   44.5260  1.321047     2246.41     2306.60       47.40
      5191   44.5330  1.320850     2276.09     2321.85       47.71
      5192   44.5400  1.320653     2363.41     2355.47       48.61
      5193   44.5470  1.320456     2313.40     2403.78       48.10
      5194   44.5540  1.320259     2409.38     2460.11       49.09
      5195   44.5610  1.320062     2392.79     2513.86       48.92
      5196   44.5680  1.319865     2441.71     2550.77       49.41
      5197   44.5750  1.319669     2434.02     2557.27       49.34
      5198   44.5820  1.319472     2366.77     2529.68       48.65
      5199   44.5890  1.319275     2253.79     2477.28       47.47
      5200   44.5960  1.319079     2330.90     2414.33       48.28
      5201   44.6030  1.318882     2264.92     2352.52       47.59
      5202   44.6100  1.318686     2337.93     2298.97       48.35
      5203   44.6170  1.318490     2327.58     2256.71       48.24
      5204   44.6240  1.318294     2222.43     2225.93       47.14
      5205   44.6310  1.318097     2195.57     2204.96       46.86
      5206   44.6380  1.317901     2185.43     2191.44       46.75
      5207   44.6450  1.317705     2152.42     2183.01       46.39
      5208   44.6520  1.317509     2144.73     2177.87       46.31
      5209   44.6590  1.317313     2127.83     2174.77       46.13
      5210   44.6660  1.317117     2156.71     2172.98       46.44
      5211   44.6730  1.316921     2235.98     2172.13       47.29
      5212   44.6800  1.316726     2222.74     2172.13       47.15
      5213   44.6870  1.316530     2161.51     2173.10       46.49
      5214   44.6940  1.316334     2199.49     2175.37       46.90
      5215   44.7010  1.316139     2150.15     2179.60       46.37
      5216   44.7080  1.315943     2178.56     2186.76       46.67
      5217   44.7150  1.315748     2184.72     2198.15       46.74
      5218   44.7220  1.315552     2224.47     2214.36       47.16
      5219   44.7290  1.315357     2191.12     2238.50       46.81
      5220   44.7360  1.315162     2254.25     2270.23       47.48
      5221   44.7430  1.314967     2257.51     2308.87       47.51
      5222   44.7500  1.314772     2389.53     2351.79       48.88
      5223   44.7570  1.314576     2313.23     2393.84       48.10
      5224   44.7640  1.314381     2392.66     2427.26       48.91
      5225   44.7710  1.314186     2517.15     2443.14       50.17
      5226   44.7781  1.313989     2459.69     2436.12       49.60
      5227   44.7851  1.313794     2280.96     2409.27       47.76
      5228   44.7921  1.313599     2354.20     2371.09       48.52
      5229   44.7991  1.313405     2317.74     2330.26       48.14
      5230   44.8061  1.313210     2243.14     2293.03       47.36
      5231   44.8131  1.313015     2256.06     2263.01       47.50
      5232   44.8201  1.312821     2183.34     2241.71       46.73
      5233   44.8271  1.312626     2277.48     2229.19       47.72
      5234   44.8341  1.312432     2305.27     2224.58       48.01
      5235   44.8411  1.312238     2254.57     2226.69       47.48
      5236   44.8481  1.312043     2172.12     2234.38       46.61
      5237   44.8551  1.311849     2194.63     2246.79       46.85
      5238   44.8621  1.311655     2247.37     2263.38       47.41
      5239   44.8691  1.311461     2250.97     2283.87       47.44
      5240   44.8761  1.311267     2298.25     2307.99       47.94
      5241   44.8831  1.311073     2369.85     2335.13       48.68
      5242   44.8901  1.310879     2392.50     2364.08       48.91
      5243   44.8971  1.310685     2389.83     2392.60       48.89
      5244   44.9041  1.310492     2486.37     2417.54       49.86
      5245   44.9111  1.310298     2461.87     2434.98       49.62
      5246   44.9181  1.310104     2532.33     2440.88       50.32
      5247   44.9251  1.309911     2433.49     2432.31       49.33
      5248   44.9321  1.309717     2353.62     2412.76       48.51
      5249   44.9391  1.309524     2456.36     2379.77       49.56
      5250   44.9461  1.309330     2368.16     2342.63       48.66
      5251   44.9531  1.309137     2436.35     2306.51       49.36
      5252   44.9601  1.308944     2202.19     2274.74       46.93
      5253   44.9671  1.308751     2271.81     2248.87       47.66
      5254   44.9741  1.308558     2246.46     2230.34       47.40
      5255   44.9811  1.308364     2173.36     2215.74       46.62
      5256   44.9881  1.308172     2137.47     2207.00       46.23
      5257   44.9951  1.307979     2145.59     2202.41       46.32
      5258   45.0021  1.307786     2198.16     2201.28       46.88
      5259   45.0091  1.307593     2155.60     2203.21       46.43
      5260   45.0161  1.307400     2184.24     2208.02       46.74
      5261   45.0231  1.307207     2075.66     2216.50       45.56
      5262   45.0301  1.307015     2229.09     2227.28       47.21
      5263   45.0371  1.306822     2218.80     2241.36       47.10
      5264   45.0441  1.306630     2201.65     2258.37       46.92
      5265   45.0511  1.306437     2246.33     2279.72       47.40
      5266   45.0581  1.306245     2320.91     2304.87       48.18
      5267   45.0651  1.306052     2344.75     2333.76       48.42
      5268   45.0721  1.305860     2209.14     2366.08       47.00
      5269   45.0791  1.305668     2474.52     2401.25       49.74
      5270   45.0861  1.305476     2378.64     2438.40       48.77
      5271   45.0931  1.305284     2456.02     2476.25       49.56
      5272   45.1001  1.305092     2356.44     2513.11       48.54
      5273   45.1071  1.304900     2613.44     2546.85       51.12
      5274   45.1141  1.304708     2533.87     2575.05       50.34
      5275   45.1211  1.304516     2597.11     2595.19       50.96
      5276   45.1281  1.304324     2564.68     2605.17       50.64
      5277   45.1351  1.304132     2575.32     2604.99       50.75
      5278   45.1421  1.303941     2569.11     2592.57       50.69
      5279   45.1491  1.303749     2595.13     2570.43       50.94
      5280   45.1561  1.303558     2614.04     2540.84       51.13
      5281   45.1631  1.303366     2514.59     2506.27       50.15
      5282   45.1701  1.303175     2463.57     2469.09       49.63
      5283   45.1771  1.302983     2401.05     2431.31       49.00
      5284   45.1841  1.302792     2364.57     2394.46       48.63
      5285   45.1911  1.302601     2384.85     2360.02       48.83
      5286   45.1981  1.302410     2273.79     2328.17       47.68
      5287   45.2051  1.302219     2262.24     2299.73       47.56
      5288   45.2121  1.302028     2214.44     2274.91       47.06
      5289   45.2190  1.301839     2157.38     2254.32       46.45
      5290   45.2260  1.301648     2268.71     2236.56       47.63
      5291   45.2330  1.301457     2233.74     2221.99       47.26
      5292   45.2400  1.301267     2141.78     2210.27       46.28
      5293   45.2470  1.301076     2206.43     2200.99       46.97
      5294   45.2540  1.300885     2109.18     2193.78       45.93
      5295   45.2610  1.300695     2264.23     2188.28       47.58
      5296   45.2680  1.300504     2157.34     2185.24       46.45
      5297   45.2750  1.300313     2201.05     2181.79       46.92
      5298   45.2820  1.300123     2246.31     2179.93       47.40
      5299   45.2890  1.299933     2114.51     2178.78       45.98
      5300   45.2960  1.299742     2154.14     2178.19       46.41
      5301   45.3030  1.299552     2149.02     2178.07       46.36
      5302   45.3100  1.299362     2122.43     2178.34       46.07
      5303   45.3170  1.299172     2105.62     2178.97       45.89
      5304   45.3240  1.298982     2103.24     2179.92       45.86
      5305   45.3310  1.298792     2108.33     2181.18       45.92
      5306   45.3380  1.298602     2117.28     2182.75       46.01
      5307   45.3450  1.298412     2081.36     2184.64       45.62
      5308   45.3520  1.298222     2232.11     2186.86       47.25
      5309   45.3590  1.298032     2221.76     2189.47       47.14
      5310   45.3660  1.297843     2205.17     2192.47       46.96
      5311   45.3730  1.297653     2102.65     2195.99       45.85
      5312   45.3800  1.297463     2203.59     2200.20       46.94
      5313   45.3870  1.297274     2232.06     2205.23       47.24
      5314   45.3940  1.297084     2086.37     2211.34       45.68
      5315   45.4010  1.296895     2245.11     2218.82       47.38
      5316   45.4080  1.296705     2207.51     2227.96       46.98
      5317   45.4150  1.296516     2128.04     2239.44       46.13
      5318   45.4220  1.296327     2144.55     2253.61       46.31
      5319   45.4290  1.296138     2279.22     2270.97       47.74
      5320   45.4360  1.295949     2371.11     2292.01       48.69
      5321   45.4430  1.295760     2312.93     2317.15       48.09
      5322   45.4500  1.295571     2285.83     2346.78       47.81
      5323   45.4570  1.295382     2248.64     2381.45       47.42
      5324   45.4640  1.295193     2348.04     2422.17       48.46
      5325   45.4710  1.295004     2492.52     2470.71       49.93
      5326   45.4780  1.294815     2440.23     2529.53       49.40
      5327   45.4850  1.294627     2557.66     2601.14       50.57
      5328   45.4920  1.294438     2675.27     2687.85       51.72
      5329   45.4990  1.294249     2727.05     2791.61       52.22
      5330   45.5060  1.294061     2801.73     2913.96       52.93
      5331   45.5130  1.293872     3045.55     3055.44       55.19
      5332   45.5200  1.293684     3130.25     3215.27       55.95
      5333   45.5270  1.293496     3267.86     3391.07       57.17
      5334   45.5340  1.293307     3531.63     3577.83       59.43
      5335   45.5410  1.293119     3658.99     3767.95       60.49
      5336   45.5480  1.292931     3948.84     3951.19       62.84
      5337   45.5550  1.292743     4051.79     4115.73       63.65
      5338   45.5620  1.292555     4364.50     4249.37       66.06
      5339   45.5690  1.292367     4404.12     4342.79       66.36
      5340   45.5760  1.292179     4437.63     4392.80       66.62
      5341   45.5830  1.291991     4493.02     4401.76       67.03
      5342   45.5900  1.291803     4260.29     4373.35       65.27
      5343   45.5970  1.291616     4275.90     4308.54       65.39
      5344   45.6040  1.291428     4323.10     4203.94       65.75
      5345   45.6110  1.291240     4288.33     4052.25       65.49
      5346   45.6180  1.291053     4049.34     3849.59       63.63
      5347   45.6250  1.290865     3739.53     3607.28       61.15
      5348   45.6320  1.290678     3386.63     3351.53       58.19
      5349   45.6390  1.290490     3174.49     3108.84       56.34
      5350   45.6460  1.290303     2912.07     2896.94       53.96
      5351   45.6531  1.290113     2695.24     2721.28       51.92
      5352   45.6601  1.289926     2626.35     2588.54       51.25
      5353   45.6671  1.289739     2520.16     2491.89       50.20
      5354   45.6741  1.289552     2549.99     2425.27       50.50
      5355   45.6811  1.289365     2511.21     2382.15       50.11
      5356   45.6881  1.289178     2460.24     2356.95       49.60
      5357   45.6951  1.288991     2385.82     2345.40       48.84
      5358   45.7021  1.288804     2324.05     2344.41       48.21
      5359   45.7091  1.288617     2253.19     2351.62       47.47
      5360   45.7161  1.288430     2427.71     2364.82       49.27
      5361   45.7231  1.288244     2306.71     2381.42       48.03
      5362   45.7301  1.288057     2364.39     2398.02       48.62
      5363   45.7371  1.287871     2381.17     2410.31       48.80
      5364   45.7441  1.287684     2384.81     2413.85       48.83
      5365   45.7511  1.287498     2392.97     2406.10       48.92
      5366   45.7581  1.287311     2378.24     2388.58       48.77
      5367   45.7651  1.287125     2408.98     2363.71       49.08
      5368   45.7721  1.286939     2249.32     2336.34       47.43
      5369   45.7791  1.286752     2244.15     2309.85       47.37
      5370   45.7861  1.286566     2204.36     2286.51       46.95
      5371   45.7931  1.286380     2212.04     2267.64       47.03
      5372   45.8001  1.286194     2228.88     2253.80       47.21
      5373   45.8071  1.286008     2196.46     2245.09       46.87
      5374   45.8141  1.285822     2272.90     2241.31       47.67
      5375   45.8211  1.285637     2250.96     2242.21       47.44
      5376   45.8281  1.285451     2116.40     2247.52       46.00
      5377   45.8351  1.285265     2218.50     2257.08       47.10
      5378   45.8421  1.285079     2177.55     2270.72       46.66
      5379   45.8491  1.284894     2235.80     2288.23       47.28
      5380   45.8561  1.284708     2251.31     2309.23       47.45
      5381   45.8631  1.284523     2262.16     2333.07       47.56
      5382   45.8701  1.284337     2308.20     2358.73       48.04
      5383   45.8771  1.284152     2249.39     2384.78       47.43
      5384   45.8841  1.283966     2394.80     2409.35       48.94
      5385   45.8911  1.283781     2301.49     2430.52       47.97
      5386   45.8981  1.283596     2349.72     2447.10       48.47
      5387   45.9051  1.283411     2349.05     2459.54       48.47
      5388   45.9121  1.283226     2310.93     2470.11       48.07
      5389   45.9191  1.283041     2372.01     2482.22       48.70
      5390   45.9261  1.282856     2354.77     2499.33       48.53
      5391   45.9331  1.282671     2427.86     2523.93       49.27
      5392   45.9401  1.282486     2606.52     2557.36       51.05
      5393   45.9471  1.282301     2523.37     2599.56       50.23
      5394   45.9541  1.282116     2624.60     2648.90       51.23
      5395   45.9611  1.281932     2643.11     2702.08       51.41
      5396   45.9681  1.281747     2696.31     2754.06       51.93
      5397   45.9751  1.281563     2806.75     2798.28       52.98
      5398   45.9821  1.281378     2779.62     2827.38       52.72
      5399   45.9891  1.281193     2815.70     2835.21       53.06
      5400   45.9961  1.281009     2782.46     2819.01       52.75
      5401   46.0031  1.280825     2840.44     2780.71       53.30
      5402   46.0101  1.280640     2616.02     2725.66       51.15
      5403   46.0171  1.280456     2709.55     2660.61       52.05
      5404   46.0241  1.280272     2498.96     2591.71       49.99
      5405   46.0311  1.280088     2466.38     2523.88       49.66
      5406   46.0381  1.279904     2439.79     2459.86       49.39
      5407   46.0451  1.279720     2351.92     2403.25       48.50
      5408   46.0521  1.279536     2301.81     2354.46       47.98
      5409   46.0591  1.279352     2264.74     2313.79       47.59
      5410   46.0661  1.279168     2273.03     2280.88       47.68
      5411   46.0731  1.278985     2223.25     2254.91       47.15
      5412   46.0801  1.278801     2202.22     2234.89       46.93
      5413   46.0871  1.278617     2202.11     2219.71       46.93
      5414   46.0940  1.278436     2151.12     2208.46       46.38
      5415   46.1010  1.278253     2166.75     2198.80       46.55
      5416   46.1080  1.278069     2136.85     2192.45       46.23
      5417   46.1150  1.277886     2132.23     2188.73       46.18
      5418   46.1220  1.277703     2153.70     2185.11       46.41
      5419   46.1290  1.277519     2115.18     2182.58       45.99
      5420   46.1360  1.277336     2052.93     2180.42       45.31
      5421   46.1430  1.277153     2148.98     2178.75       46.36
      5422   46.1500  1.276970     2181.70     2177.49       46.71
      5423   46.1570  1.276786     2146.58     2176.58       46.33
      5424   46.1640  1.276603     2163.29     2176.01       46.51
      5425   46.1710  1.276420     1989.15     2175.05       44.60
      5426   46.1780  1.276238     2252.15     2174.17       47.46
      5427   46.1850  1.276055     2135.44     2174.77       46.21
      5428   46.1920  1.275872     2112.58     2175.93       45.96
      5429   46.1990  1.275689     2202.44     2177.89       46.93
      5430   46.2060  1.275507     2164.10     2181.07       46.52
      5431   46.2130  1.275324     2151.62     2186.09       46.39
      5432   46.2200  1.275141     2215.51     2193.89       47.07
      5433   46.2270  1.274959     2228.83     2205.71       47.21
      5434   46.2340  1.274776     2114.19     2222.95       45.98
      5435   46.2410  1.274594     2132.79     2247.03       46.18
      5436   46.2480  1.274412     2205.68     2278.89       46.96
      5437   46.2550  1.274230     2313.27     2318.59       48.10
      5438   46.2620  1.274047     2324.85     2364.73       48.22
      5439   46.2690  1.273865     2285.73     2414.02       47.81
      5440   46.2760  1.273683     2451.92     2462.39       49.52
      5441   46.2830  1.273501     2461.40     2498.19       49.61
      5442   46.2900  1.273319     2399.85     2514.35       48.99
      5443   46.2970  1.273137     2554.80     2506.07       50.54
      5444   46.3040  1.272955     2385.64     2476.02       48.84
      5445   46.3110  1.272773     2385.88     2432.05       48.85
      5446   46.3180  1.272592     2413.86     2383.47       49.13
      5447   46.3250  1.272410     2244.73     2336.59       47.38
      5448   46.3320  1.272228     2284.47     2295.43       47.80
      5449   46.3390  1.272047     2220.09     2261.87       47.12
      5450   46.3460  1.271865     2214.79     2236.25       47.06
      5451   46.3530  1.271684     2344.85     2217.82       48.42
      5452   46.3600  1.271502     2280.43     2205.26       47.75
      5453   46.3670  1.271321     2217.72     2197.11       47.09
      5454   46.3740  1.271140     2111.80     2192.04       45.95
      5455   46.3810  1.270958     2175.64     2189.01       46.64
      5456   46.3880  1.270777     2204.73     2187.29       46.95
      5457   46.3950  1.270596     2215.81     2186.38       47.07
      5458   46.4020  1.270415     2065.40     2185.98       45.45
      5459   46.4090  1.270234     2261.49     2185.82       47.56
      5460   46.4160  1.270053     2189.17     2186.77       46.79
      5461   46.4230  1.269872     2179.77     2184.83       46.69
      5462   46.4300  1.269691     2159.32     2184.26       46.47
      5463   46.4370  1.269510     2101.04     2183.14       45.84
      5464   46.4440  1.269329     2139.04     2181.46       46.25
      5465   46.4510  1.269149     2116.74     2179.39       46.01
      5466   46.4580  1.268968     2109.13     2177.19       45.93
      5467   46.4650  1.268788     2130.65     2175.08       46.16
      5468   46.4720  1.268607     2187.05     2173.24       46.77
      5469   46.4790  1.268427     2089.49     2171.74       45.71
      5470   46.4860  1.268246     2079.10     2170.64       45.60
      5471   46.4930  1.268066     2206.32     2169.93       46.97
      5472   46.5000  1.267885     2149.80     2169.57       46.37
      5473   46.5070  1.267705     2078.54     2169.53       45.59
      5474   46.5140  1.267525     2206.45     2169.76       46.97
      5475   46.5210  1.267345     2153.83     2170.22       46.41
      5476   46.5281  1.267162     2208.20     2170.90       46.99
      5477   46.5351  1.266982     2189.53     2171.75       46.79
      5478   46.5421  1.266802     2177.71     2172.78       46.67
      5479   46.5491  1.266622     2182.97     2173.98       46.72
      5480   46.5561  1.266443     2170.05     2175.37       46.58
      5481   46.5631  1.266263     2252.06     2176.95       47.46
      5482   46.5701  1.266083     2141.45     2178.75       46.28
      5483   46.5771  1.265903     2166.31     2180.80       46.54
      5484   46.5841  1.265724     2103.15     2182.80       45.86
      5485   46.5911  1.265544     2244.34     2185.48       47.37
      5486   46.5981  1.265365     2157.45     2188.61       46.45
      5487   46.6051  1.265185     2185.62     2192.30       46.75
      5488   46.6121  1.265006     2231.20     2196.77       47.24
      5489   46.6191  1.264826     2200.16     2202.35       46.91
      5490   46.6261  1.264647     2221.38     2210.47       47.13
      5491   46.6331  1.264468     2270.71     2220.04       47.65
      5492   46.6401  1.264289     2177.24     2233.00       46.66
      5493   46.6471  1.264110     2236.06     2250.71       47.29
      5494   46.6541  1.263931     2266.19     2274.77       47.60
      5495   46.6611  1.263752     2295.60     2306.97       47.91
      5496   46.6681  1.263573     2323.54     2348.93       48.20
      5497   46.6751  1.263394     2298.43     2401.80       47.94
      5498   46.6821  1.263215     2488.97     2465.79       49.89
      5499   46.6891  1.263036     2469.77     2539.85       49.70
      5500   46.6961  1.262857     2492.01     2621.01       49.92
      5501   46.7031  1.262679     2664.34     2704.01       51.62
      5502   46.7101  1.262500     2745.22     2781.11       52.39
      5503   46.7171  1.262321     2834.96     2842.28       53.24
      5504   46.7241  1.262143     2883.47     2876.94       53.70
      5505   46.7311  1.261964     2778.10     2882.79       52.71
      5506   46.7381  1.261786     2684.65     2862.71       51.81
      5507   46.7451  1.261608     2798.31     2827.56       52.90
      5508   46.7521  1.261429     2735.03     2792.09       52.30
      5509   46.7591  1.261251     2721.11     2765.49       52.16
      5510   46.7661  1.261073     2804.84     2759.05       52.96
      5511   46.7731  1.260895     2765.49     2781.31       52.59
      5512   46.7801  1.260717     2926.66     2834.19       54.10
      5513   46.7871  1.260539     2928.39     2920.30       54.11
      5514   46.7941  1.260361     3181.48     3037.56       56.40
      5515   46.8011  1.260183     3300.50     3180.44       57.45
      5516   46.8081  1.260005     3461.95     3339.51       58.84
      5517   46.8151  1.259827     3576.06     3499.23       59.80
      5518   46.8221  1.259649     3782.06     3637.35       61.50
      5519   46.8291  1.259472     3727.16     3729.85       61.05
      5520   46.8361  1.259294     3776.73     3760.47       61.46
[truncated: 76,732 more chars]
